# Supplementary material for: chromMAGMA: regulatory element-centric interrogation of risk variants
Source: Life Sci Alliance. 2022 Jul 1;5(10):e202201446. doi: 10.26508/lsa.202201446 (PMC9251535; doi:10.26508/lsa.202201446)
Supplement: Supplementary file 3 [file LSA-2022-01446_TableS3.xlsx]

## Sheet: ST3
Gene	Histotype	Mean Essentiality Score
ACACA	Clear Cell	-0.44416
C1orf109	Clear Cell	-1.7297
C1orf109	Endometrioid	-1.66025
C1orf109	High Grade Serous	-1.81222
C1orf109	Mucinous	-1.66812
CBX1	Clear Cell	-0.559946
CBX1	Endometrioid	-0.606256
CBX1	High Grade Serous	-0.543745
CBX1	Mucinous	-0.610056
CCNL1	Clear Cell	-0.744676
CCNL1	Endometrioid	-0.575847
CCNL1	High Grade Serous	-0.529486
CCNL1	Mucinous	-0.628413
CDC27	Clear Cell	-1.48706
CDC27	Endometrioid	-1.53494
CDC27	High Grade Serous	-1.42782
CDC27	Mucinous	-1.45104
CDCA8	Clear Cell	-1.73326
CDCA8	Endometrioid	-1.82458
CDCA8	High Grade Serous	-1.68714
CDCA8	Mucinous	-1.91952
CHERP	Clear Cell	-1.46486
CHERP	Endometrioid	-1.30277
CHERP	High Grade Serous	-1.37391
CHERP	Mucinous	-1.34911
COQ5	Endometrioid	-0.420213
COQ5	High Grade Serous	-0.429214
COQ5	Mucinous	-0.538653
CPAMD8	Clear Cell	-0.415754
CPAMD8	Endometrioid	-0.581897
CPAMD8	High Grade Serous	-0.51709
CPAMD8	Mucinous	-0.507781
DDA1	Clear Cell	-0.51655
DDA1	High Grade Serous	-0.433216
DDA1	Mucinous	-0.412672
DDX52	Clear Cell	-0.542837
DDX52	Endometrioid	-0.566812
DDX52	High Grade Serous	-0.578168
EED	Endometrioid	-0.453996
EED	High Grade Serous	-0.428208
EFTUD2	Clear Cell	-1.2103
EFTUD2	Endometrioid	-1.19672
EFTUD2	High Grade Serous	-1.22562
EFTUD2	Mucinous	-1.24508
GMPS	Clear Cell	-1.0946
GMPS	Endometrioid	-0.783597
GMPS	High Grade Serous	-0.903863
GMPS	Mucinous	-1.21951
GNL2	Clear Cell	-1.05825
GNL2	Endometrioid	-1.12236
GNL2	High Grade Serous	-0.970347
GNL2	Mucinous	-1.12807
GOSR2	Clear Cell	-0.904968
GOSR2	Endometrioid	-0.883707
GOSR2	High Grade Serous	-0.938823
GOSR2	Mucinous	-0.875439
HAUS6	Clear Cell	-1.0522
HAUS6	Endometrioid	-1.08913
HAUS6	High Grade Serous	-1.06175
HAUS6	Mucinous	-1.2221
HAUS8	Clear Cell	-0.765921
HAUS8	Endometrioid	-0.853846
HAUS8	High Grade Serous	-0.736647
HAUS8	Mucinous	-0.972319
HNF1B	Clear Cell	-0.727868
KANSL1	Clear Cell	-0.758112
KANSL1	Endometrioid	-0.576816
KANSL1	High Grade Serous	-0.711375
KANSL1	Mucinous	-0.701016
KPNB1	Clear Cell	-1.85716
KPNB1	Endometrioid	-2.01598
KPNB1	High Grade Serous	-1.88594
KPNB1	Mucinous	-2.038
MEAF6	High Grade Serous	-0.40502
MED26	Clear Cell	-1.05442
MED26	Endometrioid	-1.02111
MED26	High Grade Serous	-0.994929
MED26	Mucinous	-0.911829
MRPL10	Clear Cell	-1.02052
MRPL10	Endometrioid	-1.01819
MRPL10	High Grade Serous	-0.956561
MRPL10	Mucinous	-0.924485
MRPL34	Clear Cell	-0.753613
MRPL34	Endometrioid	-0.738784
MRPL34	High Grade Serous	-0.72744
MRPL34	Mucinous	-0.724729
MYC	Clear Cell	-1.76868
MYC	Endometrioid	-1.71046
MYC	High Grade Serous	-1.62874
MYC	Mucinous	-1.86831
NPEPPS	Clear Cell	-0.524549
NPEPPS	Endometrioid	-0.492742
NPEPPS	High Grade Serous	-0.532654
NPEPPS	Mucinous	-0.575631
PAX8	Clear Cell	-0.977038
PAX8	High Grade Serous	-0.712012
RPL18A	Clear Cell	-1.30693
RPL18A	Endometrioid	-1.26483
RPL18A	High Grade Serous	-1.24877
RPL18A	Mucinous	-1.66265
RRAGA	Clear Cell	-0.47643
RRAGA	Endometrioid	-0.506527
RRAGA	High Grade Serous	-0.483518
RRAGA	Mucinous	-0.587509
SH3PXD2A	Endometrioid	-0.4208
SKAP1	Mucinous	-0.415087
SMC2	Clear Cell	-1.46073
SMC2	Endometrioid	-1.52491
SMC2	High Grade Serous	-1.48217
SMC2	Mucinous	-1.39367
SP2	Clear Cell	-0.594742
SP2	Endometrioid	-0.51436
SP2	High Grade Serous	-0.458277
SP2	Mucinous	-0.4458
SURF6	Clear Cell	-0.77149
SURF6	Endometrioid	-0.764299
SURF6	High Grade Serous	-0.702886
SURF6	Mucinous	-0.813007
TMEM258	Clear Cell	-1.02954
TMEM258	Endometrioid	-1.10674
TMEM258	High Grade Serous	-0.963608
TMEM258	Mucinous	-0.888999
UBE2Z	Clear Cell	-0.556637
UBE2Z	High Grade Serous	-0.449513
UBE2Z	Mucinous	-0.492123
Table S3. Dependency data of 149 chromMAGMA risk genes Gene ID of gene investigated and mean essentiality score represents the average essentiality score for all cell lines associated with each epithelial ovarian cancer histotype. CCOC, clear cell ovarian cancer; EnOC, endometrioid ovarian cancer; HGSOC, high-grade serous ovarian cancer; LGSOC, low-grade serous ovarian cancer; MOC, mucinous ovari…
