# Supplementary material for: chromMAGMA: regulatory element-centric interrogation of risk variants
Source: Life Sci Alliance. 2022 Jul 1;5(10):e202201446. doi: 10.26508/lsa.202201446 (PMC9251535; doi:10.26508/lsa.202201446)
Supplement: Supplementary file 4 [file LSA-2022-01446_TableS4.xlsx]

## Sheet: ST4
GWAS_TYPE	ensembl_gene_id	external_gene_name	P-value	Across LD boundary?
HGSOC	ENSG00000256655	TMEM75	1.6761e-06	0
HGSOC	ENSG00000136997	MYC	6.3992e-11	0
HGSOC	ENSG00000173068	BNC2	3.1142e-14	1
HGSOC	ENSG00000173068	BNC2	3.1142e-14	0
HGSOC	ENSG00000136824	SMC2	1.8663e-08	0
HGSOC	ENSG00000153093	ACOXL	1.4242e-07	0
LGSOC	ENSG00000107957	SH3PXD2A	3.4063e-07	0
LGSOC	ENSG00000065621	GSTO2	3.4063e-07	0
LGSOC	ENSG00000065618	COL17A1	1.8247e-06	0
LGSOC	ENSG00000065613	SLK	3.4063e-07	0
LGSOC	ENSG00000148834	GSTO1	3.4063e-07	0
LGSOC	ENSG00000128645	HOXD1	1.9631e-06	0
LGSOC	ENSG00000128710	HOXD10	1.9631e-06	0
LGSOC	ENSG00000128713	HOXD11	1.9631e-06	0
LGSOC	ENSG00000128714	HOXD13	1.9631e-06	0
LGSOC	ENSG00000128652	HOXD3	1.9631e-06	0
LGSOC	ENSG00000170166	HOXD4	1.9631e-06	0
LGSOC	ENSG00000170178	HOXD12	1.9631e-06	0
MOC	ENSG00000169946	ZFPM2	2.9463e-07	0
MOC	ENSG00000167995	BEST1	2.2717e-06	0
MOC	ENSG00000124920	MYRF	2.2717e-06	0
MOC	ENSG00000134824	FADS2	2.2717e-06	0
MOC	ENSG00000134825	TMEM258	2.2717e-06	0
NMOC	ENSG00000136997	MYC	4.6568e-11	0
NMOC	ENSG00000256655	TMEM75	6.7538e-07	0
NMOC	ENSG00000173068	BNC2	4.4964e-15	1
NMOC	ENSG00000173068	BNC2	4.4964e-15	0
NMOC	ENSG00000147874	HAUS6	1.71e-07	0
NMOC	ENSG00000155876	RRAGA	1.71e-07	0
NMOC	ENSG00000136824	SMC2	4.2988e-08	0
NMOC	ENSG00000160325	CACFD1	1.3934e-10	0
NMOC	ENSG00000125485	DDX31	1.3934e-10	0
NMOC	ENSG00000148296	SURF6	1.3934e-10	0
NMOC	ENSG00000150687	PRSS23	2.5802e-06	1
NMOC	ENSG00000074266	EED	2.5802e-06	1
NMOC	ENSG00000150687	PRSS23	2.5802e-06	0
	Table S4. Ovarian cancer risk genes nominated by chromMAGMA but not MAGMA based on linkage disequilibrium bins. Subdivided by histologic subtype, corresponding ensembl gene ids and external gene names, P-values of chromMAGMA outputs. ‘Across LD boundary?’ denotes genes in separate LD bin compared to the linked regulatory element.
