# Supplementary material for: chromMAGMA: regulatory element-centric interrogation of risk variants
Source: Life Sci Alliance. 2022 Jul 1;5(10):e202201446. doi: 10.26508/lsa.202201446 (PMC9251535; doi:10.26508/lsa.202201446)
Supplement: Supplementary file 5 [file LSA-2022-01446_TableS5.xlsx]

## Sheet: ST5
GWAS_TYPE	ONTOLOGY	ID	Description	setSize	enrichmentScore	NES	pvalue	p.adjust	core_enrichment
CCOC	BP	GO:0000075	cell cycle checkpoint	206	0.405638	1.40583	9.999e-05	0.00471207	9125/4194/57551/6154/598/9344/5514/65123/4849/1647/55755/7465/9656/55571/1739/5934/5883/1017/1432/27183/80198/4998/1027/7508/23019/3550/9337/29980/6790/79858/5546/51720/1111/406991/84861/79968/4361/6659/1112/84126/60561/988/80279/146956/11200/7157/440275/2033/197342/51451/25949/1026/55743/5371/891/699/9984/84101/7756/6419/7158/57805/5781/81620/5111/56984/5925/581/701/26058/1843/55055/545/7832/615…
CCOC	BP	GO:0000077	DNA damage checkpoint	136	0.439224	1.48987	9.999e-05	0.00471207	9125/4194/57551/6154/9344/5514/4849/1647/9656/55571/5934/5883/1017/1432/80198/1027/7508/23019/9337/29980/6790/79858/51720/1111/406991/79968/4361/6659/1112/84126/60561/988/80279/146956/11200/7157/440275/2033/197342/25949/1026/5371/891/9984/7158/57805/5781/5111/581/26058/545/7832/51065/8091/85456/5325/84126/10498/10769/25988/9575/5591/3364/144455/51343/4193/5810/84444/5884/3276/54962/6118/51322/485…
CCOC	BP	GO:0000082	G1/S transition of mitotic cell cycle	233	0.392758	1.36932	9.999e-05	0.00471207	9125/26057/57695/4194/6154/23476/4174/4849/1647/55904/1654/4176/7465/55571/3400/5934/1021/1017/6198/51379/4678/1104/4998/1027/9113/91/5720/23019/9337/6790/8454/301/993/10657/406991/8558/8554/3398/6659/5557/10106/11200/7157/3688/23595/2033/199/1019/1018/6502/23649/4171/1026/54617/10197/7298/5962/5371/891/8462/26271/4172/6117/5001/56257/5777/9134/10263/81620/5111/207/4173/1981/5925/581/11319/26058/…
CCOC	BP	GO:0000086	G2/M transition of mitotic cell cycle	233	0.431588	1.50469	9.999e-05	0.00471207	9814/25942/10142/57551/5706/9344/7277/23476/22974/8481/55755/5691/1454/5715/7465/1017/6604/4957/54850/27183/1453/5707/4998/1778/9113/5700/1639/5720/3320/1785/5890/9702/8493/29980/55142/6790/8454/10776/79866/5692/994/993/10657/9525/406991/79441/4361/5710/1112/60561/5500/80279/808/7531/11200/8766/1019/5566/9793/6502/51451/5518/25949/5689/1026/5704/10197/5108/6500/23354/891/84930/26271/57504/6873/93…
CCOC	CC	GO:0000118	histone deacetylase complex	67	0.575505	1.86113	9.999e-05	0.00471207	1457/55869/55929/9759/23468/25942/10847/1108/57649/54815/9612/25855/10524/7764/8295/91748/23493/5928/2122/57634/64426/10902/9611/1107/23309/3065/473/57504/51564/83933/10933/8204/3066/79718/8607/9219/10856/9112/5931/6886/53615/10284/79595/8841/9734/51341
CCOC	BP	GO:0000122	negative regulation of transcription by RNA polymerase II	787	0.351623	1.27167	9.999e-05	0.00471207	6928/55869/6310/55929/9759/4194/23468/25942/4088/6597/23405/2186/688/1786/10915/1906/84159/10507/1499/57649/3280/26155/84504/54815/11142/57659/6239/11278/7068/7316/8239/7422/6668/84619/4601/3068/5469/7421/200014/23269/166/5970/10628/3400/7767/165/6778/1739/4690/80014/1021/7703/1017/64324/5460/4205/3428/4799/9612/7022/1387/5467/6421/25855/10524/2263/1051/463/56998/7764/5245/1788/51385/811/10370/10…
CCOC	BP	GO:0000184	nuclear-transcribed mRNA catabolic process, nonsense-mediated decay	91	0.580148	1.91965	9.999e-05	0.00471207	6138/6143/6210/79048/6154/6175/4736/6188/5976/25873/6499/6230/51594/6146/2107/26986/6222/23381/6217/9887/6208/6204/6141/9775/6161/6136/6228/55181/55110/6132/6165/6209/22916/6159/55110/6168/6155/6227/6128/167227/26019/9811/6167/5073/5518/6171/5515/56006/6135/7311/6229/6125/9704/196513/1981/55802/6223/6152/6201/6156/6160
CCOC	CC	GO:0000228	nuclear chromosome	541	0.393566	1.41042	9.999e-05	0.00471207	80351/1457/55869/55929/2648/23468/25942/10847/4088/6597/6667/2186/50485/51773/1499/1108/57649/23081/283899/5514/10042/7391/5976/54815/23476/51755/4174/7068/9739/6925/4176/5970/6778/5883/7703/6604/25777/4205/115426/9612/80169/1387/5467/9918/25855/10524/6605/4678/1051/1104/4998/1788/1660/10370/8295/55252/65980/27030/3550/55226/3005/84148/1059/57492/3192/3725/6790/4209/2099/1663/11143/7013/120/23493…
CCOC	BP	GO:0000280	nuclear division	380	0.374276	1.3282	9.999e-05	0.00471207	23363/3837/3553/3552/11004/1906/10274/7917/10051/5573/22974/8086/286053/55706/55755/4733/51433/8678/3479/10464/283489/26993/9918/4439/10201/3835/27183/1104/23383/10270/80198/5902/811/1027/858/56647/54921/9820/90417/79703/4041/27030/652/3550/2316/5890/55023/3192/6790/79703/7013/79866/1111/5119/994/23636/9525/10734/25970/23137/84861/23126/4361/1164/10096/55154/23353/9126/57132/7474/146956/11200/887…
CCOC	BP	GO:0000288	nuclear-transcribed mRNA catabolic process, deadenylation-dependent decay	73	0.497051	1.61863	9.999e-05	0.00471207	9125/4849/6499/55571/678/23318/26986/255967/57819/23019/219988/23644/1656/9337/677/149041/9924/80153/27258/167227/55095/57690/5073/10140/27161/51010/9652/4292/201626/196513/11044/28960/55802/197135/5433/51013/7832/23034/85456/54512/23016/22894/115024/10767/4850/27327/23112/7538/4848/23404/118460/80349
CCOC	CC	GO:0000323	lytic vacuole	614	0.352257	1.26635	9.999e-05	0.00471207	23334/7405/3553/51374/9681/114790/3339/5036/51520/8804/53373/10437/4074/64121/80208/256471/11337/1291/10211/1915/55717/79443/23339/10948/4035/8773/47/375790/64601/5660/5641/27183/2896/389541/5707/23457/10542/23197/9146/3454/2767/1778/79026/1201/8722/3320/4067/23385/4668/1727/9798/9550/89845/9741/5025/528/22901/5663/7249/57231/129807/301/1462/54472/80331/8448/8417/7098/684/2697/84861/51479/201266/…
CCOC	BP	GO:0000375	RNA splicing, via transesterification reactions	302	0.478276	1.68369	9.999e-05	0.00471207	3178/5094/5432/2521/23451/6429/10421/24148/10521/11051/6428/10992/6651/10291/10450/5935/6433/10073/1653/220988/10285/23524/10492/58517/8449/9092/84950/1859/6430/9967/84081/22826/4236/7536/55234/26986/6421/6733/23543/10084/8570/51747/8189/1660/96764/79665/57819/55596/9416/6732/3550/10181/1477/6633/5430/9343/3192/2962/84872/3184/51503/5546/9775/23028/10212/10657/11325/55110/11100/22916/6432/51593/7…
CCOC	BP	GO:0000377	RNA splicing, via transesterification reactions with bulged adenosine as nucleophile	299	0.479744	1.68865	9.999e-05	0.00471207	3178/5094/5432/2521/23451/6429/10421/24148/10521/11051/6428/10992/6651/10291/10450/5935/6433/10073/1653/220988/10285/23524/10492/58517/8449/9092/84950/1859/6430/9967/84081/22826/4236/7536/55234/26986/6421/6733/23543/10084/51747/8189/1660/96764/79665/57819/55596/9416/6732/3550/10181/1477/6633/5430/9343/3192/2962/84872/3184/51503/5546/9775/23028/10212/10657/11325/55110/11100/22916/6432/51593/7375/2…
CCOC	BP	GO:0000380	alternative mRNA splicing, via spliceosome	61	0.531626	1.70662	9.999e-05	0.00471207	3178/6429/10521/6428/6433/58517/1859/6430/9967/84081/55234/6421/23543/10084/1660/10181/3192/84872/23028/10657/6432/4670/84991/29890/10179/9904/64783/4154/9733/6426/10659/83989/3191/6434/10284/83759/51341
CCOC	BP	GO:0000398	mRNA splicing, via spliceosome	299	0.479744	1.68865	9.999e-05	0.00471207	3178/5094/5432/2521/23451/6429/10421/24148/10521/11051/6428/10992/6651/10291/10450/5935/6433/10073/1653/220988/10285/23524/10492/58517/8449/9092/84950/1859/6430/9967/84081/22826/4236/7536/55234/26986/6421/6733/23543/10084/51747/8189/1660/96764/79665/57819/55596/9416/6732/3550/10181/1477/6633/5430/9343/3192/2962/84872/3184/51503/5546/9775/23028/10212/10657/11325/55110/11100/22916/6432/51593/7375/2…
CCOC	CC	GO:0000785	chromatin	493	0.421726	1.50748	9.999e-05	0.00471207	1457/22880/55929/26057/4780/2648/50809/23468/25942/10847/4088/6597/6667/11176/2186/1786/10274/9810/1459/51773/1499/1108/57649/23081/283899/5514/10042/7391/5976/54815/1460/51755/114799/7068/55904/9739/6925/5469/4176/5970/6778/5934/7703/6604/64324/51780/4205/115426/9612/26993/1387/5467/6421/25855/10524/6605/3835/4678/1051/1104/8178/23383/1788/1660/63901/10370/3141/8295/55252/65980/1656/9798/3005/84…
CCOC	CC	GO:0000790	nuclear chromatin	326	0.425251	1.50128	9.999e-05	0.00471207	1457/55929/2648/23468/25942/10847/4088/6597/6667/2186/51773/1499/1108/57649/23081/283899/10042/7391/54815/51755/7068/9739/6925/5970/6778/7703/6604/4205/115426/9612/1387/5467/25855/10524/6605/4678/1051/1104/1788/1660/10370/8295/55252/65980/3005/84148/1059/57492/3725/4209/2099/1663/11143/23493/23028/8289/5928/23126/7227/6774/3021/146956/7157/860/83444/3727/8896/8202/57634/64426/10902/7528/60/197342…
CCOC	BP	GO:0000819	sister chromatid segregation	177	0.414429	1.42644	9.999e-05	0.00471207	55869/3837/11004/10274/1499/10051/114799/286053/55755/51433/8678/10464/283489/26993/9918/6421/3835/27183/23383/10270/9113/10664/54921/90417/3550/3192/1663/5119/23636/9525/10734/23137/84861/23126/4361/55154/9126/57132/8766/9985/51451/79643/5518/128866/10783/54617/996/29781/23047/891/699/51529/26271/84101/4926/7756/148479/23063/4751/81620/8697/56984/5925/79003/701/11044/1843/7283/23244/55781/25836/…
CCOC	CC	GO:0000922	spindle pole	155	0.424391	1.45008	9.999e-05	0.00471207	4869/10210/150468/10844/84942/10274/51646/1499/22974/8086/55755/51199/1432/27229/9094/4957/27183/2010/9113/23005/56647/1639/90417/3550/3192/6790/1663/994/23636/9525/84861/9126/11104/808/5516/85378/10129/8766/9793/10636/10783/5515/199953/891/114327/4926/8517/255758/93323/115106/55200/2801/4751/808/55968/11186/7283/284403/10101/3297/84722/54820/4739/140609/10769/23331/2009/259282/9183/282809/8556/9…
CCOC	BP	GO:0000956	nuclear-transcribed mRNA catabolic process	171	0.51515	1.76968	9.999e-05	0.00471207	6138/9125/6143/6210/79048/6154/6175/4736/6188/5976/4849/25873/6499/6230/51594/55571/678/9967/23318/6146/2107/26986/6222/255967/23381/57819/1797/6217/23019/9887/219988/6208/23644/1656/6204/9337/677/149041/9924/6141/9775/6161/6136/80153/6228/55181/55110/6132/6165/6209/22916/27258/6159/55110/6168/6155/6227/6128/167227/26019/9811/55095/57690/6167/5073/5518/10140/27161/6171/5515/51010/56006/9652/6135/…
CCOC	BP	GO:0001649	osteoblast differentiation	192	0.41369	1.42933	9.999e-05	0.00471207	9759/51374/4088/3336/3371/1192/10507/1499/103/6238/4091/1291/1277/10492/3572/3400/2778/3479/1021/3488/8994/2263/1051/56998/5245/1660/57560/4041/3570/652/22801/3192/255743/4209/7171/1462/22800/406991/2697/10514/3398/847/25937/6209/2194/3549/3021/9188/1213/10189/860/2091/3727/55973/4077/23560/5566
CCOC	BP	GO:0002181	cytoplasmic translation	87	0.551755	1.82084	9.999e-05	0.00471207	6138/1975/6143/6154/6175/4736/8666/4733/25873/4690/2107/8664/1660/24140/51386/51441/8661/6141/85451/6161/6228/6132/6165/6159/6227/6128/2475/51372/8668/1819/6171/7555/6135/1801/92715/285381/8662/7458/1981/1968/1802/1939/51389/1983/6152/51182/8669/6156/6160/80315/27335/6234/56339
CCOC	BP	GO:0002831	regulation of response to biotic stimulus	357	0.379124	1.3425	9.999e-05	0.00471207	340061/23586/3553/27086/3329/5094/26057/25942/10221/7353/5706/11140/727897/103/55666/5691/5469/5715/5970/6895/6376/10432/5770/3428/23118/1387/6421/84282/10084/2896/5707/1660/23369/4795/3460/5700/23005/10758/5720/6885/4067/9698/3965/85363/3455/6397/51441/1535/8454/55703/79132/5692/406991/10454/8554/5971/3385/5710/6850/23328/10392/6059/10892/7474/79102/9021/114609/7128/79594/440275/2547/11221/9111/…
CCOC	BP	GO:0002833	positive regulation of response to biotic stimulus	219	0.389496	1.35377	9.999e-05	0.00471207	340061/3329/26057/25942/5706/727897/5691/5469/5715/5970/10432/3428/23118/1387/6421/10084/2896/5707/1660/23369/5700/5720/6885/4067/9698/85363/1535/8454/55703/79132/5692/10454/5971/3385/5710/6850/23328/10392/10892/7474/2547/2033/2207/5566/101/4841/5580/5689/6714/84166/5704/10197/29110/6500/8772/3551/94025/8517/5359/5688/3149/200958/3146/4585/5719/164/4332/114836/6223/3902/10133/661/5699/7520/5685/5…
CCOC	MF	GO:0003682	chromatin binding	494	0.405342	1.44898	9.999e-05	0.00471207	4869/2355/22880/23598/26057/9759/2521/2648/50809/23468/25942/4088/6597/57727/1786/10274/11051/23054/1499/1108/23081/26155/5089/5976/1460/2353/23476/55870/23394/7068/1653/114785/4091/5469/23135/1488/5970/5934/7703/6604/64324/51780/4205/9612/22893/6046/1387/9918/6421/128553/6605/90780/84289/6047/1051/8888/1104/4998/200186/1788/1660/10370/10664/55252/7343/6294/165918/27030/339287/5585/5430/3005/8374…
CCOC	MF	GO:0003712	transcription coregulator activity	528	0.401903	1.43936	9.999e-05	0.00471207	4869/3728/55929/9759/2521/9969/2648/51586/5204/25942/10847/4088/6597/24148/10915/10521/84159/23054/1499/57649/8804/26155/23568/87/11278/7068/1653/79039/4601/3068/5469/7421/5715/166/1488/5829/3400/165/9967/10432/6604/57326/64324/10409/4205/23613/8085/26205/7536/9612/1387/5467/8994/23543/7182/25/10524/6605/10084/6047/6882/112950/1788/283149/1660/57178/10370/22926/54856/8295/10664/694/10346/6942/862…
CCOC	MF	GO:0003713	transcription coactivator activity	303	0.447064	1.57394	9.999e-05	0.00471207	4869/3728/2521/9969/2648/10847/6597/24148/10915/10521/84159/23054/1499/23568/87/7068/5469/7421/5715/1488/9967/10432/6604/4205/8085/26205/1387/5467/7182/25/10524/6605/10084/6047/6882/283149/1660/57178/10370/22926/6942/58508/5585/9282/8464/57492/3725/2962/2274/27005/23028/9321/8289/64210/405/8554/25937/3159/10025/6659/51188/26471/57826/607/3727/8896/10499/8202/1999/2033/9975/7528/10691/64855/23076/…
CCOC	MF	GO:0003724	RNA helicase activity	68	0.527008	1.70693	9.999e-05	0.00471207	11056/23586/10146/10521/5976/1653/79039/1654/6499/8449/57696/1660/79665/9416/1656/55760/22907/79132/9775/10212/11325/9188/9785/9879/55661/64848/91351/1659/317781/4343/57647
CCOC	MF	GO:0003725	double-stranded RNA binding	71	0.514783	1.67246	9.999e-05	0.00471207	23586/3329/7431/1975/3609/23405/103/87/1653/1654/6895/3608/51663/1660/4938/29102/22907/3192/149041/79132/7098/9188/192669/1213/192670/27161/23567/1994/7458/3326/51284/4940/26523/4154/79693
CCOC	MF	GO:0003727	single-stranded RNA binding	82	0.519284	1.70672	9.999e-05	0.00471207	23586/3178/6310/1975/3609/10450/5935/1653/1654/10492/26986/51663/27303/1660/9361/219988/3192/301/1663/79132/9775/10657/1153/80336/192669/5939/192670/5937/7072/26528/27161/11338/7555/4440/10179/3185/9987/51110/7458/51284/26523/5433/6201/80324/10011/129563/11030/3183/23466/10445/23210/26065/3187/6827
CCOC	MF	GO:0003729	mRNA binding	215	0.481048	1.67043	9.999e-05	0.00471207	48/56478/3178/3609/1982/79048/23451/6429/6154/10146/6188/9810/11051/6428/54439/10450/23367/5935/220988/1654/10492/58517/4628/54502/678/84081/2107/26986/8664/23543/8570/51747/27303/811/1660/23369/129831/1797/57510/9698/6208/10181/1656/6590/1429/4691/3192/677/3184/149041/8661/9775/85451/406991/80153/22916/1153/25929/80336/5093/10949/5939/7157/6625/4670/5937/51631/55095/54845/7072/26528/5073/27161/6…
CCOC	MF	GO:0003735	structural constituent of ribosome	128	0.438647	1.48232	9.999e-05	0.00471207	6138/9553/6143/6210/6154/6175/4736/6188/25873/6230/51073/6146/56945/6222/51258/6217/65003/6208/6204/6141/64968/6161/6136/6228/6132/6165/6209/79590/6159/6168/6155/6227/6128/65005/51116/6167/6166/6171/6182/6135/64981/7311/6229/6125/7818/51023/124995/64928/6223/122704/6152/84545/51065/6201/6156/6160/55133/54460/6234/11222/51187/29093/10240/6203/55052/6129/740/51649/6194/63875/6233
CCOC	MF	GO:0004386	helicase activity	150	0.478079	1.63063	9.999e-05	0.00471207	11056/9044/23586/10847/6597/23405/10146/10521/50485/1108/5976/80205/4174/1653/79039/1654/6499/4176/8449/57696/89797/1660/79665/54921/9416/1656/55760/22907/1663/79132/9775/10212/11325/55636/4361/9188/9785/9879/55661/2547/57634/23132/1106/64848/23064/92797/4171/84181/1107/9557/91351/10111/84893/54617/1659/317781/4343/57647/4172/9704/4173/8607/9931/5985/57680/11218/84515/10856/5983/9400/7520/55510/9…
CCOC	MF	GO:0005178	integrin binding	123	0.460298	1.55177	9.999e-05	0.00471207	3553/4627/2013/87/928/5829/3479/3685/6376/2200/7450/811/977/102/3675/4067/7148/1289/255743/667/3693/7106/3791/3385/11117/6850/7103/84978/4240/3688/7070/9358/1903/9636/6714/3913/3383/81/7077/11188/10516/3696/5771/1307/3146/3964/8751/4323/7057/11095/1285/7402/3491/5578/3690/8840/6387/3912/8425/3911/7412/3611
CCOC	CC	GO:0005667	transcription regulator complex	379	0.421774	1.4967	9.999e-05	0.00471207	6928/1457/9759/2648/23468/25942/4088/6667/23648/688/23054/1499/1108/57649/8804/1388/7391/5089/54815/2353/7068/4601/4091/3068/6925/7421/166/7529/1488/5970/7767/5934/1017/10432/4205/3164/9612/5467/7005/6421/8994/10524/90780/1051/6882/463/6878/112950/283149/2968/55635/8295/2976/3005/9282/8464/3192/3725/2962/91748/11267/10443/23493/23028/5928/64210/405/5971/25937/3159/25929/6774/607/9330/55122/7157/8…
CCOC	CC	GO:0005681	spliceosomal complex	165	0.479563	1.64453	9.999e-05	0.00471207	3178/23451/24148/10992/10291/103/5976/10450/5935/220988/10285/23524/10492/8449/9092/84950/4236/7536/55234/26986/51747/57819/55596/9416/3550/10181/6633/9343/3192/51503/9775/55110/27258/1153/55110/10946/10594/988/9785/9129/55119/10189/8896/6625/6626/4670/51631/10465/6628/84991/25949/6009/26121/11338/8539/9128/55692/10081/1659/55131/3185/79753/5511/9410/56259/8175/55696/55094/494115/56949/51759/8429…
CCOC	CC	GO:0005764	lysosome	613	0.351537	1.26366	9.999e-05	0.00471207	23334/7405/3553/51374/9681/114790/3339/5036/51520/8804/53373/10437/4074/64121/80208/256471/11337/1291/10211/1915/55717/79443/23339/10948/4035/8773/47/375790/64601/5660/5641/27183/2896/389541/5707/23457/10542/23197/9146/3454/2767/1778/79026/1201/8722/3320/4067/23385/4668/1727/9798/9550/89845/9741/5025/528/22901/5663/7249/57231/129807/301/1462/54472/80331/8448/8417/7098/684/2697/84861/51479/1211/81…
CCOC	CC	GO:0005765	lysosomal membrane	310	0.375277	1.32237	9.999e-05	0.00471207	23334/51374/9681/114790/53373/4074/80208/256471/1291/10211/1915/55717/23339/10948/4035/64601/5660/2896/389541/23457/10542/2767/79026/1201/23385/9550/89845/9741/5025/528/5663/57231/80331/8417/7098/684/51479/1211/4646/8029/5284/8907/949/1889/526/1509/9842/8763/5826/1080/1213/5476/92979/57153/2475/83985/245973/9516/223082/10548/55652/535/950/84283/2776/23531/7107/6272/55317/160/2783/9114/6009/9043/7…
CCOC	CC	GO:0005774	vacuolar membrane	360	0.380193	1.34662	9.999e-05	0.00471207	340061/23334/7405/51374/9681/114790/10058/53373/4074/64121/80208/256471/11337/1291/81846/10211/1915/7529/55717/23339/10948/4035/64601/5660/27183/2896/389541/23457/10542/2767/79026/1201/533/23385/9550/89845/9741/5025/528/5663/57231/80331/8417/7098/684/51479/201266/1211/55054/4646/8029/5284/8907/949/1889/526/1509/4363/9842/8763/5826/1080/1213/5476/92979/57153/2475/83985/245973/9516/223082/10548/556…
CCOC	CC	GO:0005801	cis-Golgi network	51	0.533263	1.68456	9.999e-05	0.00471207	3985/10142/4135/10972/51006/2804/4924/57410/83548/10945/9527/23256/9321/27095/607/5295/2218/11014/666/79090/65258/2801
CCOC	CC	GO:0005813	centrosome	475	0.365281	1.3045	9.999e-05	0.00471207	4869/80351/84333/150468/23363/7405/9814/10844/4780/23352/2648/10142/11004/598/29922/11051/51646/8881/1499/1108/636/6491/23568/8086/8481/10397/55755/10211/4296/5930/65981/1021/1017/10464/51199/91754/27229/50618/9094/116840/4957/84516/27183/1453/5902/84445/1660/57560/10544/2010/1778/56647/1639/23059/9820/84934/55188/582/1785/9798/9702/79874/55142/23108/57787/3192/6790/25897/5663/1663/3875/1111/2285…
CCOC	CC	GO:0005815	microtubule organizing center	672	0.355184	1.27977	9.999e-05	0.00471207	4869/80351/84333/10210/150468/23363/7405/9814/10844/6525/4780/23352/2648/10142/11004/598/29922/11051/51646/8881/1499/1108/5604/636/5531/6491/23568/22974/8086/8481/9817/55904/10397/55755/10211/4296/5930/57410/65981/55717/1021/54535/1017/10464/51199/91754/27229/50618/9094/116840/4957/3799/84461/84516/27183/1453/5902/84445/1660/57560/10544/2010/1778/9113/56647/1639/23059/9820/84934/55188/582/1785/97…
CCOC	CC	GO:0005819	spindle	327	0.377501	1.33288	9.999e-05	0.00471207	4869/10210/150468/10844/2648/27436/4134/143/84942/6188/10274/4627/51646/8881/1499/23568/22974/8086/55755/4628/51199/1432/27229/283489/9094/2017/348235/4957/3835/27183/1453/79649/2010/9113/23005/56647/1639/90417/3550/55700/55142/3192/6790/2908/1663/7013/79866/994/23636/9525/64210/84861/1211/79441/79801/822/9126/11104/22832/808/1213/5516/85378/10129/8766/9657/81565/9793/653784/9391/55689/9611/10636…
CCOC	CC	GO:0005840	ribosome	192	0.437543	1.51175	9.999e-05	0.00471207	6138/9553/6143/6210/387338/6154/6175/57532/4736/6188/23/23367/5935/6238/1654/25873/6230/51073/10985/689/4690/6146/56945/130916/7536/6222/92170/51258/1660/91574/6217/65003/6208/6204/6141/64968/6161/6136/6228/6132/6165/6209/79590/25929/6159/6168/6155/6227/6128/65005/23185/440275/54998/51116/6167/6166/6171/84311/6182/6135/26164/6838/64981/7311/6229/6125/26747/7818/51023/134218/1939/9513/328/124995/6…
CCOC	CC	GO:0005844	polysome	64	0.54864	1.76768	9.999e-05	0.00471207	7431/1975/2521/6143/57532/4736/6188/23367/4733/25873/4628/10985/689/811/1660/6141/85451/6161/6228/6132/6227/6128/23185/440275/26019/27161/6171/4440/6135/7458/6311/1981/26523/51389/9513/6152/51182/6156/6160/6234/129563/10445/8667
CCOC	CC	GO:0005925	focal adhesion	371	0.43297	1.53527	9.999e-05	0.00471207	4869/3728/7431/5094/30011/6143/567/7145/3339/6175/4736/3371/9019/71/2319/9448/10146/6188/4627/6522/1499/5604/87/928/10211/7529/9656/388/5829/3685/6146/4035/10109/57175/2017/26986/8773/6222/8994/23092/811/977/858/10544/102/3655/55740/6217/79026/10971/2317/3675/5339/23164/23385/8826/6208/22801/1785/2316/6204/8394/1535/4026/667/2314/2274/7414/301/7171/7791/8500/22800/6141/3693/23022/7106/10095/2697/…
CCOC	BP	GO:0006260	DNA replication	261	0.404588	1.41692	9.999e-05	0.00471207	26057/57695/25942/11124/50485/23054/3980/5976/114799/4174/4176/5930/5980/5883/1017/10432/80169/10524/84289/4678/4998/1660/63901/79915/54921/253461/29980/83743/3725/64785/1663/11143/7013/146059/1111/5928/3159/4361/5557/84126/5429/9126/146956/11200/7157/10189/23595/8099/5937/4781/23560/7150/197342/23649/84268/92797/4171/5518/5428/10111/163859/84893/54617/1877/25939/5515/9984/26271/4172/29803/5424/6…
CCOC	BP	GO:0006281	DNA repair	496	0.375853	1.34373	9.999e-05	0.00471207	4869/7405/55929/5432/2521/2139/57551/7353/143/6188/50485/23054/79840/3980/283899/22992/5531/5976/10450/65123/4174/1653/286053/7316/1647/55666/1454/4176/22976/9656/5980/5883/1017/10432/80820/6421/4439/25/10524/3835/56946/80198/1660/2968/7508/8295/56647/165918/27030/7336/5890/5430/1663/55135/51720/1111/23028/64210/23137/3159/4361/84126/199990/5429/54936/9126/988/146956/11200/7157/83444/2547/79728/2…
CCOC	BP	GO:0006325	chromatin organization	688	0.383522	1.38265	9.999e-05	0.00471207	4869/84333/22880/55869/3553/55929/9759/2648/50809/2139/25942/10847/6597/11176/2186/7786/11011/1786/23421/9810/7917/51773/1499/1108/23081/283899/22992/26155/57602/80205/23476/55870/55167/51742/57798/55904/9739/7422/22976/23135/5970/26097/5934/7703/1017/10432/6604/64324/51780/8085/22893/6046/26993/63925/1387/6421/27154/25855/10524/6605/90780/84289/4678/8888/56946/5245/6878/10270/200186/29994/1788/5…
CCOC	BP	GO:0006338	chromatin remodeling	179	0.418419	1.44071	9.999e-05	0.00471207	4869/22880/55929/9759/2648/10847/6597/11176/2186/1786/23421/51773/1108/23081/283899/23135/6604/22893/6605/4678/29994/1788/9682/23030/57492/80152/2099/8289/5928/9869/55636/3159/3021/80336/83444/7150/23272/60/6830/1107/22890/9557/57169/9031/3065/23347/54617/10155/473/1616/55051/3149/55166/55193/6601/3146/91687/3066/5925/54737/8607/57680/79172/9219/10856/54069/10765/55355/54107/6662/4152/5253/5931/8…
CCOC	BP	GO:0006352	DNA-templated transcription, initiation	220	0.406515	1.41328	9.999e-05	0.00471207	6928/5432/9969/51586/6597/11176/5706/51773/23054/1499/7068/6925/5469/7421/22976/9967/3164/284119/55832/1387/5467/7005/7182/6882/56998/6878/112950/2968/7343/7596/5430/9282/8493/3725/2962/2099/2908/126382/23493/112869/9533/25937/10025/4855/9330/7157/2063/860/9975/1019/29959/23064/30834/1026/5704/5465/10923/9441/64425/10155/6256/9014/1871/54700/891/5438/4854/9328/9015/1385/55534/6873/5435/9329/1025/…
CCOC	BP	GO:0006364	rRNA processing	189	0.407731	1.40774	9.999e-05	0.00471207	11056/79033/387338/6154/4736/5036/10521/65095/57602/79039/9092/23195/130916/55127/26168/8602/25926/4839/51077/6217/6208/8568/55226/55813/84916/9775/81875/55636/6165/6209/54433/6155/6227/9188/51093/2091/55661/23481/79954/22984/80135/23560/84135/79707/23076/25983/10412/51010/27043/317781/57647/6135/54059/4931/90459/9277/6229/9136/6125/51602/29777/10556/26156/57109/51013/55781/6223/10607/50628/51096…
CCOC	BP	GO:0006397	mRNA processing	445	0.447851	1.59634	9.999e-05	0.00471207	3178/5094/5432/2521/23451/6429/10421/24148/10521/9810/11051/6428/10992/54439/6651/10291/103/10450/51755/5935/6433/10073/1653/220988/10285/23524/51329/10492/728642/58517/5930/8449/9092/26097/84950/1859/6430/9967/84081/728642/22826/4236/7536/26993/55234/26986/6421/6733/23543/10084/8570/255967/51747/8189/57661/1660/96764/2968/79665/57819/6294/11129/55596/58506/9416/6732/3550/10181/1477/6633/5430/934…
CCOC	BP	GO:0006401	RNA catabolic process	340	0.447665	1.5825	9.999e-05	0.00471207	4869/6138/9125/7431/6143/6210/79048/6154/6175/4736/5706/6188/5976/23367/4849/7316/25873/5691/6499/6230/10492/5715/51594/7529/55571/678/9967/23318/6146/1432/2107/26986/6222/8570/255967/5707/23381/1660/23369/57819/1797/5700/6217/5720/84153/23019/9887/219988/9698/6208/23644/1656/6204/29102/9337/51441/3192/677/3184/149041/22882/9924/6141/9775/5692/6161/6136/80153/6228/8125/55181/55110/6132/6165/5710/…
CCOC	BP	GO:0006402	mRNA catabolic process	311	0.469382	1.6541	9.999e-05	0.00471207	4869/6138/9125/7431/6143/6210/79048/6154/6175/4736/5706/6188/5976/23367/4849/7316/25873/5691/6499/6230/10492/5715/51594/7529/55571/678/9967/23318/6146/1432/2107/26986/6222/8570/255967/5707/23381/1660/23369/57819/1797/5700/6217/5720/23019/9887/219988/9698/6208/23644/1656/6204/9337/51441/3192/677/3184/149041/22882/9924/6141/9775/5692/6161/6136/80153/6228/8125/55181/55110/6132/6165/5710/6209/22916/2…
CCOC	BP	GO:0006403	RNA localization	206	0.432099	1.49754	9.999e-05	0.00471207	4869/3178/9972/6429/24148/3692/9804/6428/54439/636/5976/10073/8086/55706/220988/10211/26097/6430/23511/26993/6421/8570/8888/8189/2733/23381/1660/7048/57510/55746/9887/84271/3192/677/7013/55135/9775/10212/23636/10657/55110/11260/6209/22916/6432/55110/9688/9961/6059/9785/167227/3267/10189/8106/25909/2091/26019/7528/9793/54890/1984/6830/5073/84946/79228/29890/11338/10898/9984/7248/51010/64901/64062/…
CCOC	BP	GO:0006405	RNA export from nucleus	122	0.478483	1.61218	9.999e-05	0.00471207	4869/3178/9972/6429/3692/6428/54439/5976/8086/55706/26097/6430/23511/26993/8888/8189/2733/23381/1660/57510/55746/9887/84271/9775/10212/23636/10657/55110/11260/6209/22916/6432/55110/9688/6059/9785/3267/10189/8106/26019/54890/1984/6830/84946/79228/29890/11338/10898/9984/7248/64062/9883/5433/84321/6426/55781/10482/4928/51042/84248/10250/84324/3181/129401/8021/199746/55677
CCOC	BP	GO:0006412	translation	546	0.438511	1.5719	9.999e-05	0.00471207	4869/6138/48/56478/9125/7431/1975/9553/3609/6143/6210/2597/1982/79048/387338/6154/6175/5464/4736/8666/5036/84919/3692/6188/51520/23/7284/5976/23367/5935/4849/6238/1653/7407/1654/4733/25873/6230/10492/51073/1915/10985/6895/55571/65981/678/4690/6949/10131/6146/3488/6198/2107/56945/130916/4076/26986/8664/63935/6222/92170/219402/8570/9147/84285/2733/51258/27303/283459/811/1660/91574/23369/1967/57176/…
CCOC	BP	GO:0006413	translational initiation	158	0.509206	1.74185	9.999e-05	0.00471207	4869/6138/1975/6143/6210/1982/6154/6175/4736/8666/84919/3692/6188/23367/1653/1654/25873/6230/4690/6146/6198/26986/8664/6222/219402/84285/2733/1967/6199/6217/6208/6204/51386/51441/8892/8661/6141/10657/6161/6136/6228/6132/6165/6209/22916/6159/51247/6168/6155/6227/6059/6128/440275/2475/9811/8440/8668/6167/27161/6171/8891/6256/468/3315/6135/8890/64410/7311/6229/8662/6125/7458/66037/1981/1968/1939/198…
CCOC	BP	GO:0006417	regulation of translation	312	0.453212	1.59731	9.999e-05	0.00471207	4869/48/56478/9125/7431/1975/3609/2597/1982/79048/387338/6154/5036/84919/3692/6188/5976/23367/5935/4849/1653/1654/10492/10985/6895/55571/65981/678/4690/6949/10131/6146/3488/6198/2107/4076/26986/8664/63935/92170/8570/9147/2733/27303/811/1660/23369/1967/6199/23019/9698/6208/55226/9337/84271/51441/4691/677/8892/3184/149041/9775/85451/10657/54952/406991/6659/4855/22916/1153/25929/51247/6774/192669/55…
CCOC	BP	GO:0006473	protein acetylation	182	0.402639	1.38746	9.999e-05	0.00471207	3553/55929/2648/25942/10847/57551/7917/51773/26155/114799/55167/22976/7703/1387/27154/10524/90780/84289/8888/200186/8295/10664/4297/6885/339287/8464/84148/23338/11143/1111/112869/6659/26471/10411/8877/8202/57634/201163/55683/2033/5447/10902/4191/64769/55689/7994/23774/23522/80018/2308/4089/9474/10933/9329/9913/3066/11091/26053/8193/8607/6872/11315/10856/23558/27097/54107/6881/55209/79612/55257/95…
CCOC	BP	GO:0006479	protein methylation	158	0.412647	1.41155	9.999e-05	0.00471207	1786/1499/23081/55251/23476/55870/51742/55904/9739/22976/26097/64324/2107/8085/63925/90780/10664/4297/94104/694/54093/54880/58508/23463/23067/23028/9869/79918/2091/2122/79813/6628/6830/51451/4302/51409/55471/4089/54623/9646/6419/151194/11091/26053/54790/9070/79609/7832/22938/54904/10782/30827/11137/55209/23512/8726/79447/6018/54496/80335/10498/5252/51504/10919/55677/4204/11108/9545/4000/84444/550…
CCOC	BP	GO:0006511	ubiquitin-dependent protein catabolic process	559	0.363416	1.3036	9.999e-05	0.00471207	1457/10210/55139/84196/5094/202052/29116/4780/57695/23352/91445/26263/11124/10221/7353/5706/11011/9810/1459/7917/26133/8881/1499/51667/116988/57602/7316/54620/9817/8239/55666/5691/1454/84961/284996/28951/51433/5715/5930/55741/7494/65992/118424/1017/79720/130617/65264/54850/10524/6047/27183/9147/1453/5707/55230/23197/64777/9113/5700/369/8405/9820/5720/550/165918/79139/9354/54467/4738/10277/6790/84…
CCOC	BP	GO:0006518	peptide metabolic process	695	0.424711	1.53169	9.999e-05	0.00471207	4869/6138/48/56478/9125/7431/23549/1975/9553/4780/3609/6143/6210/2597/1982/79048/387338/9520/81502/6154/6175/5464/23478/4736/8666/5036/84919/3692/6188/51520/23/7284/1362/5976/23367/5935/10972/4849/6238/1653/7407/6653/1654/4733/25873/6230/10492/51073/1915/10985/6895/55571/8678/1859/65981/3479/165/678/4690/6949/10131/25825/6146/3488/2739/6198/2107/56945/130916/4076/26986/8664/63935/55748/6222/92170…
CCOC	BP	GO:0006606	protein import into nucleus	128	0.447967	1.51381	9.999e-05	0.00471207	3728/3837/55929/9972/4088/10527/5514/729540/5296/11142/10073/5469/10628/1432/23511/84455/55746/10526/652/2316/5663/7249/23633/23636/6850/9688/6774/7157/1434/5295/84268/5580/1026/999/26060/10155/5371/51307/1894/3059/64901/55374/868/8692/9670/55696/207/55705/754/23534/11261/9883/3838/51366/79711/4928/120892/129401/406/8021/8841/3840/4000/4792/11331/55198/79902/2737/8720/3842/10762
CCOC	BP	GO:0006611	protein export from nucleus	164	0.465636	1.59628	9.999e-05	0.00471207	4869/3553/9972/6429/3692/6428/5976/8086/55706/26097/6430/54535/51496/23511/26993/8888/8189/2733/23381/811/2010/57510/55746/9887/84271/8498/9775/10212/23636/2621/55110/11260/6209/22916/6432/10411/55110/9688/6059/57154/10768/9785/3267/7531/7157/10189/8106/26019/1434/5566/54890/1984/6830/84946/79228/29890/11338/10898/23214/9984/7248/64901/5781/55696/23039/6672/11315/11261/9883/5433/84321/6426/55781/…
CCOC	BP	GO:0006613	cotranslational protein targeting to membrane	73	0.541577	1.76363	9.999e-05	0.00471207	6138/6143/6210/6154/6175/4736/6188/25873/6230/6146/130617/6222/6746/6745/6217/6208/6204/6141/6727/6161/6136/6228/6132/6165/6209/6159/6168/6155/6227/6747/6128/6167/9697/6171/6135/7311/6229/6125/6223/6152/6201/6156/55176/6160/10952/6234
CCOC	BP	GO:0006614	SRP-dependent cotranslational protein targeting to membrane	69	0.547111	1.77462	9.999e-05	0.00471207	6138/6143/6210/6154/6175/4736/6188/25873/6230/6146/130617/6222/6217/6208/6204/6141/6727/6161/6136/6228/6132/6165/6209/6159/6168/6155/6227/6747/6128/6167/9697/6171/6135/7311/6229/6125/6223/6152/6201/6156/55176/6160/10952/6234
CCOC	BP	GO:0006913	nucleocytoplasmic transport	310	0.469679	1.65502	9.999e-05	0.00471207	4869/3728/3837/3553/56478/3178/6310/55929/9972/6429/4088/26263/3692/10527/6428/54439/5514/729540/5296/5976/11142/55341/10073/8086/55706/5469/10628/26097/6430/11214/54535/1432/51496/23511/26993/8888/9147/8189/2733/84455/23381/84445/811/1660/2010/57510/55746/84934/10526/9887/652/2316/6633/84271/5663/7249/8498/9775/10212/23633/23636/2621/10657/5571/8125/55110/11260/6209/6850/22916/6432/25929/10411/5…
CCOC	BP	GO:0006914	autophagy	464	0.393526	1.40428	9.999e-05	0.00471207	340061/1457/7405/91445/2597/1982/51422/11011/11140/9804/1459/51520/11180/53373/706/5296/81876/57602/1460/23367/5287/64121/256471/11337/81846/23192/1915/8678/7494/3162/79443/23339/79720/55626/3428/23118/84971/2017/55187/64601/25/10524/5660/27183/389541/10542/10645/665/9146/10346/1201/533/6885/3320/65991/60673/9682/9550/23230/85363/84148/528/5663/7249/57231/11267/23256/54472/9525/143187/826/1611/84…
CCOC	BP	GO:0006974	cellular response to DNA damage stimulus	779	0.385082	1.39245	9.999e-05	0.00471207	4869/10210/22880/7405/9125/55929/27086/5432/2521/4194/23468/2139/57551/6154/598/7353/143/11011/6188/7917/50485/23054/9344/79840/3980/283899/5514/22992/5531/5976/10450/23476/57659/65123/4174/4849/1653/286053/7316/1647/55666/10397/1454/4176/22976/5930/9656/55571/1859/5980/5934/5883/3162/1017/10432/1432/3428/8870/80820/6421/4439/25/10524/3835/56946/80198/1660/1027/2968/79915/7508/8295/56647/165918/2…
CCOC	BP	GO:0006997	nucleus organization	121	0.456878	1.5387	9.999e-05	0.00471207	9972/84942/57602/55706/25777/91754/7536/26993/6733/90780/79188/27183/2010/57142/1639/55746/6732/55135/5119/9525/9688/23353/3021/57132/8815/3267/25909/23481/23141/81565/79643/5518/128866/23175/10783/79607/5515/5371/221496/54700/891/274/4926/23399/4779/23592/23345/55968/2113/6223/51280/26135/5579/4928/29082/5578/129401/1861/28996/3148/23165/4000/26092/27348/91782
CCOC	BP	GO:0007050	cell cycle arrest	218	0.391306	1.35976	9.999e-05	0.00471207	9125/4194/1982/51422/4088/6154/11180/5604/64121/4849/3576/1647/55904/55571/5934/1021/1017/115426/51379/25/463/389541/811/1027/10542/23019/9337/6790/2621/10514/5564/5571/3398/6659/94241/11200/7157/5496/208/440275/2475/2033/1019/51719/10668/5566/6009/1026/163859/1877/5371/6300/55771/891/153090/274/10795/53632/8812/6419/1025/5111/323/3326/5925/581/1843/11186/7057/1031/7832/6657/90480/84275/8091/8545…
CCOC	BP	GO:0007051	spindle organization	157	0.467954	1.60003	9.999e-05	0.00471207	7405/3837/10844/4134/6188/10274/4627/6491/22974/8086/4733/1739/10464/25777/27229/6047/1104/1453/84445/1778/56647/1639/90417/2316/55142/3192/6790/79866/5119/23636/9525/79441/55154/6905/9126/57132/1213/11200/85378/57519/8766/9793/26054/9611/10636/1107/5518/128866/10783/54617/23354/891/26271/114327/7430/4926/93323/7756/115106/4292/2801/3304/55125/4751/387/152185/7283/284403/6867/126731/225689/84722/…
CCOC	BP	GO:0007059	chromosome segregation	293	0.410087	1.44229	9.999e-05	0.00471207	1457/55869/7405/3837/11004/11011/6188/10274/1459/7917/1499/10051/114799/286053/8239/55706/55755/1654/51433/8678/10464/283489/26993/348235/9918/6421/3835/27183/1104/23383/10270/80198/23369/1778/9113/10664/54921/90417/27030/6732/3550/9698/3192/80152/2908/1663/7013/5119/23636/9525/64210/10734/23137/84861/23126/4361/10096/55154/23353/9126/57132/8815/146956/8766/192670/81565/7150/197342/9391/9985/5145…
CCOC	BP	GO:0007088	regulation of mitotic nuclear division	156	0.420996	1.43912	9.999e-05	0.00471207	23363/3553/3552/1906/10274/286053/55755/4733/51433/8678/3479/10201/1104/5902/1027/858/9820/4041/652/3550/55023/3192/6790/79866/1111/5119/23636/9525/25970/23137/84861/9126/57132/8877/54998/51451/128866/10783/146691/996/891/699/51529/26271/84101/4926/7756/3643/54443/3304/4751/4779/81620/8697/56984/5925/701/55968/1843/10040/55781/25836/5155/126731/9183/8556/9587/9735/5885/11331/11065/246184/84687/82…
CCOC	BP	GO:0007093	mitotic cell cycle checkpoint	160	0.441445	1.51119	9.999e-05	0.00471207	9125/4194/57551/6154/598/9344/5514/65123/4849/1647/55755/7465/9656/55571/1739/5934/5883/1017/27183/80198/4998/1027/7508/23019/3550/9337/29980/6790/79858/5546/406991/84861/4361/6659/1112/60561/80279/146956/11200/7157/2033/197342/51451/25949/1026/55743/5371/891/699/84101/7756/6419/81620/5111/56984/5925/581/701/26058/1843/55055/7832/6152/51065/8091/85456/5325/10498/10769/5591/9183/3364/1030/144455/9…
CCOC	BP	GO:0007249	I-kappaB kinase/NF-kappaB signaling	247	0.395768	1.38307	9.999e-05	0.00471207	3553/3557/26057/1499/23476/9220/55870/1653/7316/4055/5970/65992/6376/11214/3162/23118/25/54923/4795/23005/1936/10346/10758/6885/27178/2316/3965/85363/26525/286343/2099/958/23636/27177/7098/51523/684/28952/2697/55072/10771/10454/5971/10392/9188/10892/7474/114609/56300/7128/51495/79594/57153/9516/5581/389/8743/140885/81858/10783/3065/142678/10318/8904/7329/29110/79671/80833/8772/3551/54469/153090/1…
CCOC	BP	GO:0007346	regulation of mitotic cell cycle	586	0.40235	1.44475	9.999e-05	0.00471207	23363/3553/9814/9125/26057/4194/3552/25942/10142/4088/57551/6154/598/5706/1906/10274/8881/1499/9344/5514/3280/7277/23476/22974/65123/4849/286053/8481/1647/55904/55755/1654/4733/5691/1454/51433/5715/7465/9656/55571/8678/3479/1739/5934/678/1021/5883/1017/6604/6198/51696/4957/25/10201/5641/27183/1104/1453/5707/80198/4998/5902/1027/79915/858/7508/1778/5700/1639/694/9820/5720/3320/4041/23019/652/8826/…
CCOC	BP	GO:0007623	circadian rhythm	190	0.414689	1.43191	9.999e-05	0.00471207	6928/25942/22992/8239/1454/1859/3400/9967/6421/85457/463/1453/2767/4297/3192/3725/3184/10514/3398/5971/1958/4669/5500/7157/1628/2063/2475/3727/10499/2033/9975/1019/2776/7150/23064/9611/4841/10743/6720/3065/5465/4783/7298/79365/5371/7337/468/4862/5501/1385/23373/100/57805/10135/8204/3066/4987/7071/8553/687/50865/10533/9112/10236/10075/9575/9475/5591/6715/83759/406/2932/8841/56339/5054/191/80045/23…
CCOC	MF	GO:0008134	transcription factor binding	619	0.406652	1.46228	9.999e-05	0.00471207	4869/340061/55869/3728/55929/27086/27148/9759/2521/4780/9969/2648/23468/2139/25942/4088/6597/6667/11124/64320/11176/24148/10221/2186/688/10915/6188/23054/1499/1108/57649/23081/8804/3280/7391/26155/5089/1460/2353/51755/11016/7068/9817/9739/79039/1654/4733/3068/6925/5469/7421/28951/23269/5715/166/1488/5970/3400/5934/26043/65992/9967/6604/64324/1432/4205/3428/23613/3164/9612/55832/1387/5467/7005/235…
CCOC	MF	GO:0008135	translation factor activity, RNA binding	73	0.51396	1.6737	9.999e-05	0.00471207	1975/1982/8666/3692/23/7284/1915/10985/2107/8664/219402/84285/91574/1967/54676/1936/51386/8892/8661/54516/9567/10102/1984/8668/27161/8891/8890/80325/8662/7458/1981/1968/84340/1939/1983/8672/8669/80315/27335
CCOC	BP	GO:0008213	protein alkylation	158	0.412647	1.41155	9.999e-05	0.00471207	1786/1499/23081/55251/23476/55870/51742/55904/9739/22976/26097/64324/2107/8085/63925/90780/10664/4297/94104/694/54093/54880/58508/23463/23067/23028/9869/79918/2091/2122/79813/6628/6830/51451/4302/51409/55471/4089/54623/9646/6419/151194/11091/26053/54790/9070/79609/7832/22938/54904/10782/30827/11137/55209/23512/8726/79447/6018/54496/80335/10498/5252/51504/10919/55677/4204/11108/9545/4000/84444/550…
CCOC	BP	GO:0008380	RNA splicing	380	0.45972	1.63141	9.999e-05	0.00471207	3178/5094/5432/2521/23451/6429/10421/24148/10521/11051/6428/51493/10992/6651/10291/10450/51755/5935/6433/64121/10073/1653/220988/10285/23524/51329/10492/58517/8449/9092/84950/1859/6430/9967/84081/22826/4236/7536/26993/55234/26986/6421/1196/6733/23543/10084/8570/51747/8189/1660/96764/79665/57819/79026/11129/55596/58506/9416/6732/3550/10181/1477/6633/5430/9343/3192/2962/84872/3184/51503/5546/9775/2…
CCOC	BP	GO:0009615	response to virus	279	0.39703	1.39381	9.999e-05	0.00471207	340061/23586/3553/5094/26057/3609/6210/25942/7353/10146/10521/6773/103/1653/55666/1654/5970/6895/8678/1021/10955/1432/55337/3428/10084/1660/10542/23369/63901/4938/665/3454/3460/10346/10758/9698/2316/3965/85363/3455/3588/6397/1130/2962/55703/79132/958/10379/5366/7098/684/10771/81622/3159/11100/10379/2023/9188/6059/79102/1072/8815/7128/79594/440275/81576/6502/23076/53840/10577/9636/6714/2537/84166/…
CCOC	BP	GO:0009755	hormone-mediated signaling pathway	208	0.413125	1.43242	9.999e-05	0.00471207	9125/27086/10424/6597/10521/23054/1499/81606/1460/7068/79039/5469/7421/65992/11214/10432/8085/3164/9612/5467/23543/7182/10524/6047/5245/811/9113/6294/23019/652/29966/9667/2099/2908/2274/8289/23636/8554/2063/8202/2033/9975/409/6502/9611/6714/26060/8549/3065/5465/57658/6256/7337/23426/164091/1616/167465/7533/56937/8204/5781/5916/387/2180/5925/11315/51389/23558/51366/2100/79602/112398/133522/4929/79…
CCOC	BP	GO:0009895	negative regulation of catabolic process	272	0.432756	1.51778	9.999e-05	0.00471207	1457/3553/80011/9759/4194/1982/51374/79048/4088/11011/1459/51520/7917/11180/706/57602/23367/6653/10492/51594/5970/8678/65992/9967/3162/1432/23118/26986/51582/5245/1660/2316/9682/3192/1595/5663/7249/3184/2272/23256/64844/406991/1611/84861/10869/221937/819/10956/26471/1153/6774/80279/10949/114609/5476/7157/2475/6625/3607/29761/5045/258010/29843/5073/10140/128866/210/5465/9860/5774/5371/51009/7077/9…
CCOC	BP	GO:0009896	positive regulation of catabolic process	397	0.396991	1.41066	9.999e-05	0.00471207	340061/1457/7405/3553/29116/4780/91445/26263/11124/10221/11140/9810/7917/51079/53373/51667/5976/23367/9817/6653/23192/1454/28951/3667/55741/8678/3479/65992/678/3162/79443/5770/55626/4035/55187/26986/10524/5261/8570/1453/1027/10645/665/1797/5700/10346/6885/3320/23019/9698/54467/9337/51441/6790/25897/5663/677/7249/3184/11267/149041/5210/28952/2697/3791/23327/405/143686/8554/51429/26471/10392/94241/…
CCOC	BP	GO:0010389	regulation of G2/M transition of mitotic cell cycle	185	0.430426	1.4846	9.999e-05	0.00471207	9814/25942/10142/57551/5706/9344/7277/23476/22974/8481/55755/5691/1454/5715/1017/6604/4957/27183/1453/5707/4998/1778/5700/1639/5720/3320/5890/9702/29980/55142/6790/8454/5692/994/993/9525/406991/79441/4361/5710/1112/60561/80279/7531/8766/1019/5566/9793/5518/25949/5689/5704/10197/5108/6500/23354/891/26271/57504/93323/5688/115106/10806/84131/351/55125/4751/22994/7283/5719/1069/55920/7846/5699/5685/2…
CCOC	BP	GO:0010506	regulation of autophagy	309	0.409711	1.44362	9.999e-05	0.00471207	340061/7405/2597/1982/51422/11011/11140/1459/51520/11180/53373/706/5296/81876/57602/23367/64121/256471/1915/8678/7494/3162/79443/55626/3428/23118/2017/55187/25/10524/5660/389541/10542/10645/665/10346/533/6885/60673/9682/9550/84148/528/7249/23256/826/1611/84861/5564/3791/5571/221937/143686/26471/10392/6774/94241/526/3708/57154/5476/7157/79594/440275/2475/245973/6625/3607/201163/2033/535/5566/25801…
CCOC	BP	GO:0010507	negative regulation of autophagy	75	0.522814	1.70593	9.999e-05	0.00471207	1982/11011/51520/11180/706/57602/8678/3162/23118/9682/7249/23256/1611/84861/221937/26471/6774/5476/7157/2475/6625/3607/128866/9638/7248/8925/54922/5768/4170/10135/2801/207/6048/90427/1981/80317/5747/84749/23274/10533/140775/29082/120892
CCOC	BP	GO:0010564	regulation of cell cycle process	700	0.394958	1.42461	9.999e-05	0.00471207	4869/1457/55869/23363/7405/3553/9814/9125/26057/4194/2648/3552/23468/25942/10142/57551/6154/598/5706/1906/10274/1459/8881/1499/9344/5573/5514/7277/6491/23476/22974/4849/286053/8481/1647/55904/55755/1654/4733/5691/1454/5469/51433/23269/5715/7465/22976/55571/8678/3479/5934/65992/678/1021/7703/1017/10432/6604/115426/51379/6421/4957/10201/6047/27183/1104/1453/5707/4998/5902/811/1027/79915/858/7508/17…
CCOC	BP	GO:0010594	regulation of endothelial cell migration	142	0.435033	1.47895	9.999e-05	0.00471207	3728/14/27086/4780/7114/6678/6667/1906/2013/1460/7422/388/889/3162/25/5641/2896/90627/811/29775/652/5025/301/958/406991/3791/23328/949/6776/10016/7474/10519/8828/5335/153090/3315/25865/51564/57381/4208/3146/3091/207/387/2113/6672/5747/7057/2752/10000/1942/5155/284361/5578/3690/9314/54828/4846/10769/9475/2260/22846/51157/9734/4204/348/4851/9564/55294/23616/6868/100302263
CCOC	BP	GO:0010595	positive regulation of endothelial cell migration	89	0.504939	1.66842	9.999e-05	0.00471207	14/27086/4780/7114/6678/6667/1906/7422/388/3162/25/5641/2896/811/652/5025/301/958/406991/3791/23328/949/6776/10016/7474/10519/8828/5335/3315/25865/51564/57381/3146/3091/207/2113/7057/10000/5155/284361/5578/3690/54828/4846/10769/9475/2260/51157/9734
CCOC	BP	GO:0010608	posttranscriptional regulation of gene expression	531	0.428111	1.5335	9.999e-05	0.00471207	4869/48/56478/9125/7431/9972/1975/5432/3609/2597/1982/79048/387338/100302197/4088/6154/693216/23405/5706/5036/11140/84919/3692/6188/11051/5604/103/5976/23367/5935/8086/4849/1653/7316/55706/1654/5691/10492/5715/7529/10985/6895/55571/65981/678/4690/9967/6949/23318/10131/6146/3488/1432/5460/6198/2107/9612/4076/693221/23511/26986/8664/63935/8994/92170/8570/9147/5707/2733/27303/811/1660/23369/1967/619…
CCOC	BP	GO:0010631	epithelial cell migration	259	0.387946	1.35808	9.999e-05	0.00471207	3728/14/27086/4780/7114/6678/6667/9448/1906/4627/2013/1460/6239/7422/22976/388/5829/889/3162/3164/57175/375056/5467/25/5641/2896/90627/811/29775/57142/3675/7048/23189/652/5585/5025/3725/301/2196/958/406991/3791/23328/949/6776/10016/7474/3688/2475/80005/8766/11221/5581/4070/10519/8828/2050/23473/1512/4163/91862/6714/23499/9647/5335/153090/3315/54566/25865/83481/11171/51466/51564/57381/54443/5216/5…
CCOC	BP	GO:0010632	regulation of epithelial cell migration	201	0.428143	1.48252	9.999e-05	0.00471207	3728/14/27086/4780/7114/6678/6667/9448/1906/2013/1460/6239/7422/388/889/3162/25/5641/2896/90627/811/29775/57142/3675/7048/652/5025/3725/301/958/406991/3791/23328/949/6776/10016/7474/2475/80005/8766/11221/5581/4070/10519/8828/23473/1512/4163/91862/6714/23499/9647/5335/153090/3315/54566/25865/83481/11171/51466/51564/57381/5216/4208/3146/152007/3091/207/387/382/9922/5793/2113/6672/5747/7057/2752/100…
CCOC	BP	GO:0010634	positive regulation of epithelial cell migration	129	0.484004	1.63648	9.999e-05	0.00471207	14/27086/4780/7114/6678/6667/9448/1906/6239/7422/388/3162/25/5641/2896/811/57142/3675/7048/652/5025/3725/301/958/406991/3791/23328/949/6776/10016/7474/2475/80005/8766/5581/10519/8828/23473/1512/6714/9647/5335/3315/54566/25865/51564/57381/5216/3146/152007/3091/207/382/9922/2113/7057/10000/6662/5155/284361/5578/3690/54828/4846/10769/9475/2260/51157/9734
CCOC	BP	GO:0010638	positive regulation of organelle organization	586	0.376135	1.35062	9.999e-05	0.00471207	80351/22880/7405/3553/3178/4131/2648/3552/25942/10142/9520/4088/80821/11140/1786/10146/6188/1906/9810/1459/1499/10801/5514/57602/961/23476/286053/55904/7422/55755/4733/51433/22976/55160/7529/9463/26097/8678/5829/11034/3479/1739/23580/6376/118424/4690/79443/51199/10109/57175/26993/2017/55187/6421/25/3799/9873/10458/255967/2896/10270/5902/1027/10645/1778/4297/94104/10971/1639/50807/4041/23019/2316/…
CCOC	BP	GO:0010770	positive regulation of cell morphogenesis involved in differentiation	142	0.443048	1.5062	9.999e-05	0.00471207	23363/22906/4131/4135/10507/5604/4192/7074/6239/23394/7422/65981/51199/23654/4035/10109/4076/396/25/10458/2803/5361/811/9820/1785/2316/9798/91663/51188/6281/8997/1382/5362/80005/8766/51330/81565/10519/55558/23499/10097/11078/29882/4976/1398/998/26039/1946/56965/387/10494/1954/57580/9423
CCOC	BP	GO:0010948	negative regulation of cell cycle process	314	0.392973	1.3854	9.999e-05	0.00471207	4869/9125/4194/2648/23468/57551/6154/5706/9344/5573/5514/4849/1647/55755/5691/23269/5715/7465/55571/5934/678/1021/7703/1017/10432/10201/27183/5707/4998/811/1027/5700/5720/23019/652/3550/9337/29980/6790/8454/677/7013/51720/1111/5692/5928/406991/84861/4361/5710/6659/1112/60561/10106/9126/80279/11200/7157/79813/2033/54998/1019/51451/25949/5689/1026/5704/10197/146691/6500/80012/5371/891/699/153090/26…
CCOC	BP	GO:0015931	nucleobase-containing compound transport	216	0.419522	1.45708	9.999e-05	0.00471207	4869/3178/9972/6429/3692/9804/6428/54439/5976/10073/8086/51006/55706/220988/728661/10211/26097/6430/23511/26993/6421/8570/8888/55343/8189/2733/23381/1660/114789/7048/57510/55746/9887/84271/3192/677/728661/9775/10212/23636/10657/10559/2697/10237/55110/11260/6209/22916/6432/55110/9688/9961/6059/9785/3267/10189/8106/25909/26019/9793/54890/1984/6830/84946/55032/79228/29890/11338/10898/9984/7248/64901…
CCOC	BP	GO:0016032	viral process	752	0.448914	1.62212	9.999e-05	0.00471207	4869/340061/22880/6138/7405/23586/3837/3178/128637/3329/7431/9972/5094/26057/5432/4780/3609/6143/23352/2060/6210/2648/567/23468/10847/4088/6597/6154/6667/6175/598/4736/8666/10146/6188/10005/10527/51773/6773/1499/10992/636/3880/7391/103/81876/5976/10450/23367/23476/11016/8086/3576/7316/9817/55706/4055/1654/25873/5691/6230/10492/3572/6464/7529/1488/5970/6895/8678/1859/3685/1739/6146/79720/55337/342…
CCOC	BP	GO:0016071	mRNA metabolic process	735	0.461892	1.66811	9.999e-05	0.00471207	4869/6138/3178/9125/7431/5094/5432/2521/6143/6210/79048/23451/6429/6154/10421/6175/4736/24148/5706/6188/10521/9810/11051/6428/10992/54439/6651/10291/103/5976/10450/23367/51755/5935/6433/10073/4849/1653/7316/220988/10285/25873/5691/23524/6499/51329/6230/10492/728642/5469/58517/5715/5930/8449/51594/7529/9092/26097/55571/84950/1859/6430/678/9967/23318/84081/6146/1432/728642/22826/5460/2107/4236/7536…
CCOC	BP	GO:0016236	macroautophagy	279	0.383602	1.34667	9.999e-05	0.00471207	340061/1457/7405/2597/51422/11140/9804/1459/81876/57602/1460/23367/5287/64121/11337/23192/8678/3162/79443/79720/55626/55187/64601/27183/389541/10542/665/9146/1201/533/6885/60673/9550/528/5663/7249/57231/11267/23256/9525/826/5564/3791/5571/143686/22878/55054/26471/10254/10392/23130/94241/526/56270/57154/7157/51160/2475/245973/4077/55048/535/5566/79643/9114/6009/128866/53349/6714/154/29110/6829/933…
CCOC	BP	GO:0016441	posttranscriptional gene silencing	132	0.450682	1.52604	9.999e-05	0.00471207	9972/5432/100302197/4088/693216/23405/3692/5604/103/8086/55706/6895/23318/5460/9612/693221/23511/8994/1660/23369/57510/55746/10526/23019/652/9698/29102/5430/9337/84872/2099/23636/406991/4855/51593/9688/6774/3021/192669/7157/192670/57690/9611/27161/5438/4613/4343/1994/79753/5511/55051/5435/29066/1981/26523/9931/26058/5440/9883/5433
CCOC	BP	GO:0016458	gene silencing	206	0.418636	1.45088	9.999e-05	0.00471207	9125/9972/5432/25942/100302197/10847/4088/693216/23405/1786/3692/10521/5604/103/8086/4849/55706/6895/55571/7703/1017/23318/5460/8085/9612/693221/23511/26986/8994/1660/23369/57510/55746/10526/55553/23019/652/9698/29102/5430/3005/9337/8493/84872/2099/5119/23636/406991/3159/4855/22916/51593/9688/6774/3021/192669/7157/192670/57690/9611/27161/23347/5438/4613/4343/1994/79753/5511/55051/10933/5435/84759…
CCOC	BP	GO:0016569	covalent chromatin modification	435	0.394678	1.40598	9.999e-05	0.00471207	84333/22880/55869/3553/55929/9759/2648/2139/25942/10847/11176/7786/1786/9810/51773/1499/23081/22992/26155/57602/23476/55870/55167/51742/55904/9739/7422/22976/23135/26097/7703/1017/10432/64324/51780/8085/26993/63925/1387/6421/27154/25855/10524/90780/84289/8888/5245/10270/200186/1788/3141/8295/10664/4297/94104/165918/6885/339287/54880/58508/9682/5585/23030/8464/84148/6790/23338/79858/23067/11143/51…
CCOC	BP	GO:0016570	histone modification	419	0.394579	1.40414	9.999e-05	0.00471207	84333/55869/3553/55929/9759/2648/2139/25942/10847/11176/7786/1786/9810/51773/1499/23081/22992/26155/57602/23476/55870/55167/51742/55904/9739/7422/22976/23135/26097/7703/1017/10432/64324/51780/8085/26993/63925/1387/6421/27154/25855/10524/90780/84289/8888/5245/10270/200186/3141/8295/10664/4297/94104/165918/6885/339287/54880/58508/9682/5585/23030/8464/84148/6790/23338/79858/23067/11143/51720/1111/27…
CCOC	BP	GO:0016579	protein deubiquitination	239	0.403153	1.40723	9.999e-05	0.00471207	23586/84196/57695/4194/2648/4088/7353/5706/9804/283899/57602/114785/7316/9817/8239/5691/5715/8678/5707/55230/63891/9146/8295/55252/5700/5720/6885/8464/4738/2099/51720/27005/5692/993/10869/221937/10454/54532/5710/7375/10254/1080/7157/7128/83444/3607/2033/64426/409/7528/29761/60/6502/5689/154/5704/9960/10318/54617/10197/23252/84101/4089/11047/8517/5688/5423/7398/7311/3091/387/171023/51029/8607/8466…
CCOC	CC	GO:0016604	nuclear body	694	0.421179	1.51892	9.999e-05	0.00471207	10210/56478/50809/23468/23451/10847/6429/10421/57532/11176/24148/81669/114034/10521/10274/51520/11051/6428/10992/10051/54439/6651/5514/10291/57602/54815/10450/51755/55341/57659/6239/7068/1653/286053/1647/55904/9739/10285/1654/4733/4091/23524/51329/58517/5930/9656/9092/26097/6895/56252/1859/6430/26043/9967/7703/1017/10432/84081/1432/10409/3428/7536/9612/6046/26993/1387/55234/23515/6421/1196/25/383…
CCOC	CC	GO:0016607	nuclear speck	364	0.454773	1.6114	9.999e-05	0.00471207	10210/56478/50809/23451/6429/10421/11176/24148/81669/114034/10521/6428/10992/10051/54439/6651/10291/57602/54815/10450/51755/6239/1647/55904/9739/10285/1654/23524/51329/58517/5930/9092/26097/56252/1859/6430/9967/10432/84081/1432/10409/3428/6046/26993/55234/6421/1196/3835/10084/51747/8178/7764/140691/57178/2968/665/8405/10346/11273/219988/10072/3550/9698/8859/9343/84271/8394/7086/10401/3192/2908/51…
CCOC	MF	GO:0016887	ATPase activity	380	0.38163	1.35429	9.999e-05	0.00471207	11056/9044/22880/23586/3329/481/19/10058/10847/6597/11004/23405/2186/5706/10146/79572/10521/4627/50485/1108/23/5976/80205/4174/1653/79039/1654/6499/4176/4628/8449/23195/57696/5189/4439/3799/3835/27183/4650/57130/89797/1660/23457/2968/79915/79665/1778/5700/54921/4637/3320/9416/9361/27030/5890/1656/55760/9550/89845/22907/1663/79132/9775/10212/5928/9525/11325/55636/4361/8632/4363/9188/11104/6059/978…
CCOC	MF	GO:0016922	nuclear receptor binding	105	0.518891	1.73185	9.999e-05	0.00471207	27086/2521/4088/6597/11176/24148/23054/1499/23081/79039/5469/7421/64324/3164/9612/10524/6605/6047/1051/811/9113/23019/5585/2099/2274/23028/8289/64210/8554/3159/6774/6801/3727/10499/8202/6777/2033/6714/6256/9730/23426/1616/167465/7533/8204/5916/5111/5925/2114/11315/23558/22938/6867/5579/133522/6881/4929/79447
CCOC	MF	GO:0017016	Ras GTPase binding	389	0.385018	1.36716	9.999e-05	0.00471207	3837/128637/9828/78992/10527/221178/26000/636/729540/7074/55785/10397/85442/81846/4296/55160/23580/11214/50618/160518/396/9909/1104/4650/1856/23527/5902/57819/57510/10526/9732/10260/8826/8859/2316/5585/84612/29966/56924/8498/56882/9910/26030/27095/51479/57522/8216/11260/10411/8997/89781/55114/7204/83874/29098/4644/1434/10519/54869/25771/114793/23500/23102/22898/392/5863/10276/23263/29/9771/7410/2…
CCOC	CC	GO:0017053	transcription repressor complex	74	0.48621	1.5853	9.999e-05	0.00471207	1457/9759/23468/25942/6667/1108/57649/54815/3068/7529/1488/7767/9612/55635/3005/3725/10443/23493/5928/5971/55122/23186/9611/1107/3065/23013/57504/3146/3066/79718/2874/11218/9219/7704/5932/9112/5931/6497/9096/53615/8841/51341/2874/1487
CCOC	BP	GO:0017148	negative regulation of translation	121	0.488753	1.64605	9.999e-05	0.00471207	56478/9125/3609/2597/3692/6188/5976/23367/5935/4849/1654/10492/65981/678/3488/4076/8570/811/23019/9698/9337/51441/4691/677/3184/149041/9775/85451/406991/4855/1153/51247/6774/192669/440275/192670/55095/7072/57690/10140/27161/54517/7298/468/7248/4343/8507/57721/55147/163255/1981/54464/26523/26058/197135/9513/7832/5813/23034/10236/80315/9475/3658/340152/56339/2886/6726/1612/11236/10644
CCOC	BP	GO:0018205	peptidyl-lysine modification	358	0.401129	1.42061	9.999e-05	0.00471207	10210/3553/55929/9972/9759/2648/25942/10847/1786/7917/51773/1499/23081/26155/23476/114799/55870/55167/8086/286053/51742/55706/55904/9739/22976/5970/7703/64324/8085/23511/63925/1387/27154/10524/90780/84289/8888/205564/26168/200186/57178/8295/10664/4297/54093/6885/55746/339287/54880/58508/8464/84148/10401/23338/23067/11143/1111/23028/54472/23636/112869/9869/405/8554/1958/6659/9688/10055/79918/79594…
CCOC	BP	GO:0018394	peptidyl-lysine acetylation	155	0.415112	1.41837	9.999e-05	0.00471207	3553/55929/2648/25942/10847/7917/51773/26155/114799/55167/22976/7703/1387/27154/10524/90780/84289/8888/200186/8295/10664/4297/6885/339287/8464/84148/23338/11143/1111/112869/6659/8202/57634/201163/55683/2033/5447/10902/64769/55689/7994/23774/23522/4089/9474/10933/9329/9913/3066/11091/26053/8193/8607/6872/10856/23558/27097/54107/6881/55209/55257/9575/53615/55677/4204/80314/93649/5562/1487/10445/111…
CCOC	BP	GO:0019058	viral life cycle	304	0.387442	1.36422	9.999e-05	0.00471207	22880/7405/3837/128637/9972/5094/3609/2060/103/81876/10450/23367/8086/3576/7316/55706/1654/1488/6895/3685/79720/55337/3428/23511/26986/6733/27183/10542/63901/858/4938/5091/55746/8411/6732/7726/1656/3965/9798/6590/85363/11267/8764/3693/5119/23633/23636/2621/9525/684/9869/23327/5987/55054/949/9688/91392/9126/57132/5093/8815/5297/51495/3688/1508/5125/440275/51160/55048/950/10465/64848/5045/23272/848…
CCOC	BP	GO:0019080	viral gene expression	162	0.467863	1.60247	9.999e-05	0.00471207	6138/9972/5094/5432/6143/6210/6597/6154/6667/6175/4736/8666/6188/51773/7391/8086/55706/25873/6230/6895/6146/23511/8664/6222/6882/1660/6217/55746/6208/6204/51386/5430/3725/2962/904/8661/6141/23636/6161/6136/6228/5987/6132/6165/6209/6159/51497/9688/6168/6155/6227/6128/440275/2033/5045/23076/6167/3065/6171/6829/5438/6135/5435/7311/1025/6229/8662/6125/905/64710/5440/1939/9883/5433/6223/22938/6152/492…
CCOC	BP	GO:0019083	viral transcription	149	0.452712	1.54348	9.999e-05	0.00471207	6138/9972/5432/6143/6210/6597/6154/6667/6175/4736/6188/51773/7391/8086/55706/25873/6230/6895/6146/23511/6222/6882/1660/6217/55746/6208/6204/5430/3725/2962/904/6141/23636/6161/6136/6228/5987/6132/6165/6209/6159/51497/9688/6168/6155/6227/6128/2033/23076/6167/3065/6171/6829/5438/6135/5435/7311/1025/6229/6125/905/64710/5440/9883/5433/6223/22938/6152/4928/6201/6156/8091/6160/129401/6234/8021/25920/231…
CCOC	BP	GO:0019439	aromatic compound catabolic process	522	0.383351	1.37269	9.999e-05	0.00471207	4869/6138/3837/9125/7431/79033/6143/6210/79048/6154/6175/1312/4736/23405/5706/6188/5976/23367/4849/7316/25873/5691/6499/6230/10492/5715/51594/7529/55571/678/9967/3162/23318/79077/6146/1432/2107/26986/6222/8570/255967/5707/80198/23381/1660/23369/57819/1797/5700/6217/5720/84153/23019/9887/219988/9698/6208/23644/1656/6204/29102/3005/9337/51441/3192/677/3184/149041/22882/9924/23498/6141/9775/5692/161…
CCOC	MF	GO:0019900	kinase binding	684	0.381651	1.37574	9.999e-05	0.00471207	4869/340061/3728/9125/113791/481/9759/57695/114790/51422/4088/11124/598/10221/7786/11140/6188/2013/1499/9344/636/5573/7277/7391/27013/5296/22974/51755/11016/7074/57659/1647/55755/11329/4296/28951/3667/1915/5930/6464/5211/10985/1488/5970/9463/8678/388/5829/6430/3685/1739/4690/80014/63916/11214/5883/51199/5770/10131/1432/91754/4205/25/3799/1051/1856/54923/1027/858/102/9113/1639/694/10346/7048/6885/…
CCOC	MF	GO:0019901	protein kinase binding	610	0.376991	1.35505	9.999e-05	0.00471207	4869/340061/3728/481/9759/57695/114790/51422/4088/11124/598/10221/7786/11140/6188/2013/1499/9344/636/5573/7277/7391/27013/5296/22974/51755/11016/7074/57659/55755/11329/4296/28951/3667/1915/5930/6464/10985/1488/5970/9463/8678/388/5829/6430/3685/1739/4690/63916/5883/5770/10131/1432/91754/4205/25/3799/1856/54923/1027/858/102/9113/1639/10346/7048/6885/3320/9732/8826/4214/1785/8844/5585/84612/8493/853…
CCOC	MF	GO:0019904	protein domain specific binding	639	0.37747	1.35845	9.999e-05	0.00471207	7405/3837/3553/3178/9125/7431/30011/22906/4780/2060/2597/3632/6667/11124/598/23405/4627/1499/6651/5573/1460/4074/9817/27124/23524/5469/3667/7529/9656/5970/9463/1739/4690/63916/5883/1017/10409/23613/116840/85021/25/10458/9844/27183/56998/1856/9179/57661/10370/102/9146/29775/55740/10971/5007/3675/58506/6337/2120/3320/9732/4067/57048/23019/8826/1785/1656/9798/29966/1535/3725/10712/2962/5663/7013/111…
CCOC	BP	GO:0019941	modification-dependent protein catabolic process	564	0.364245	1.30671	9.999e-05	0.00471207	1457/10210/55139/84196/5094/202052/29116/4780/57695/23352/91445/26263/11124/10221/7353/5706/11011/9810/1459/7917/26133/8881/1499/51667/116988/57602/7316/54620/9817/8239/55666/5691/1454/84961/284996/28951/51433/5715/5930/55741/7494/65992/118424/1017/79720/130617/65264/54850/10524/6047/27183/9147/1453/5707/55230/23197/64777/9113/5700/369/8405/9820/5720/550/165918/79139/9361/9354/54467/4738/10277/67…
CCOC	BP	GO:0022613	ribonucleoprotein complex biogenesis	378	0.431882	1.53245	9.999e-05	0.00471207	11056/4869/14/1975/79033/387338/23451/6154/10421/6175/4736/24148/23405/8666/5036/3692/10521/11051/10291/103/26155/65095/57602/6433/10073/1653/79039/1654/9092/6895/6430/23195/2971/130916/7536/8664/6733/55127/51747/26168/8602/1660/96764/25926/4839/51077/6217/3320/65003/9416/6732/6208/8568/55226/10181/6204/6633/55813/51386/29102/22907/84916/8661/9775/81875/10514/6136/55636/51388/6165/6209/54433/7375…
CCOC	BP	GO:0022618	ribonucleoprotein complex assembly	167	0.472639	1.62189	9.999e-05	0.00471207	1975/23451/10421/6175/24148/23405/8666/3692/11051/10291/103/6433/10073/1653/9092/6895/6430/23195/7536/8664/6733/51747/1660/96764/4839/3320/65003/9416/6732/6208/10181/6204/6633/51386/22907/8661/6136/6209/7375/25929/84231/10946/10594/192669/6128/10728/9129/79760/192670/51631/6628/23064/8668/27161/26121/55692/6135/11171/8175/8662/6125/29777/7458/56949/26747/3326/8607/26523/1968/1939/11218/10856/9733…
CCOC	CC	GO:0022626	cytosolic ribosome	79	0.527039	1.727	9.999e-05	0.00471207	6138/6143/6210/6154/6175/4736/6188/1654/25873/6230/6146/6222/6217/6208/6204/6141/6161/6136/6228/6132/6165/6209/25929/6159/6168/6155/6227/6128/440275/6167/6166/6171/6135/6838/7311/6229/6125/26747/1939/9513/6223/6152/51065/6201/6156/6160
CCOC	CC	GO:0030055	cell-substrate junction	378	0.430141	1.52627	9.999e-05	0.00471207	4869/3728/7431/5094/30011/6143/567/7145/3339/6175/4736/3371/9019/71/2319/9448/10146/6188/4627/6522/1499/5604/87/928/10211/7529/9656/388/5829/3685/6146/4035/10109/57175/2017/26986/8773/6222/8994/23092/4892/811/977/858/10544/102/3655/55740/6217/79026/10971/2317/3675/5339/23164/23385/8826/6208/22801/1785/2316/6204/8394/1535/4026/667/2314/2274/7414/301/7171/7791/8500/22800/6141/3693/23022/7106/10095/…
CCOC	BP	GO:0030162	regulation of proteolysis	633	0.356749	1.28365	9.999e-05	0.00471207	871/1457/3553/80011/3329/4780/91445/2597/4088/26263/10653/3336/10221/11011/6188/9810/1459/7917/4627/51079/51667/10550/4155/9817/6653/7422/1654/1454/28951/55741/1294/1476/65992/1432/3428/84236/65264/5641/1453/2896/27166/10542/9113/5700/369/8405/1201/3092/5720/4067/3965/9798/54467/6590/7035/4738/6790/23787/25897/5663/2272/55450/177/64844/2621/406991/5366/1611/684/28952/10869/819/8554/831/51429/1095…
CCOC	BP	GO:0030335	positive regulation of cell migration	454	0.398002	1.41929	9.999e-05	0.00471207	3553/14/27086/9759/4780/7114/4088/6678/6667/9448/1906/79647/10507/80781/4192/7074/6239/3576/7422/1277/7494/388/3479/3685/65992/3162/3488/1432/25777/4035/375056/6810/4638/25/5641/5031/4249/2896/811/977/102/3655/57142/91/3675/7048/9732/4067/3570/652/8826/2316/3965/23587/5025/58191/3725/3480/301/57556/29984/8764/958/177/22800/91663/2621/406991/3791/23224/6546/23328/949/6776/54910/6774/10016/54434/74…
CCOC	BP	GO:0030518	intracellular steroid hormone receptor signaling pathway	117	0.457666	1.53843	9.999e-05	0.00471207	9125/27086/6597/10521/23054/1499/81606/79039/5469/65992/10432/8085/9612/23543/10524/6047/5245/811/9113/6294/23019/29966/9667/2099/2908/2274/8289/8554/8202/2033/409/6502/9611/6714/3065/57658/7337/23426/1616/167465/7533/56937/8204/387/5925/11315/51389/23558/51366/2100/112398/133522/79447/10498/9575/406/51341/11240/11331/8312/55325/79876
CCOC	BP	GO:0030522	intracellular receptor signaling pathway	249	0.406674	1.4217	9.999e-05	0.00471207	340061/23586/9125/27086/26057/6597/7353/10521/23054/1499/81606/7068/7316/55666/79039/5469/7421/1488/5970/65992/10432/8085/3164/23118/9612/5467/23543/10524/6047/5245/811/23369/10370/9113/55252/84498/6294/6885/23019/9698/29966/9667/6397/2099/2908/131566/2274/79132/8289/405/10454/8554/10392/6774/7128/2063/1382/8202/2033/9975/409/10902/6502/9611/6720/6714/3065/5465/57658/79671/5371/6256/7337/81/54941…
CCOC	BP	GO:0031047	gene silencing by RNA	154	0.446796	1.52635	9.999e-05	0.00471207	9125/9972/5432/100302197/4088/693216/23405/3692/10521/5604/103/8086/4849/55706/6895/55571/23318/5460/9612/693221/23511/26986/8994/1660/23369/57510/55746/10526/23019/652/9698/29102/5430/9337/84872/2099/23636/406991/4855/22916/51593/9688/6774/3021/192669/7157/192670/57690/9611/27161/5438/4613/4343/1994/79753/5511/55051/5435/29066/90459/1981/26523/9931/5440/9883/5433/11022
CCOC	MF	GO:0031267	small GTPase binding	403	0.387451	1.37732	9.999e-05	0.00471207	3837/128637/19/9828/78992/10527/221178/26000/636/729540/7074/55785/6653/10397/85442/81846/4296/55160/23580/11214/50618/160518/396/9909/23062/1104/4650/1856/23527/5902/57819/57510/10526/9732/10260/8826/8859/2316/5585/84612/29966/7249/56924/8498/56882/9910/26030/27095/51479/57522/8216/11260/10411/8997/89781/55114/7204/83874/29098/4644/1434/10519/54869/25771/114793/23500/23102/22898/392/5863/10276/2…
CCOC	BP	GO:0031329	regulation of cellular catabolic process	758	0.409887	1.48146	9.999e-05	0.00471207	4869/340061/1457/7405/3553/80011/7431/29116/4780/91445/2597/1982/51374/51422/79048/26263/11124/10221/5706/11011/11140/9810/1459/51520/7917/11180/53373/706/51667/5296/81876/57602/5976/23367/64121/256471/7316/9817/6653/5691/10492/1454/28951/3667/5715/1915/51594/7529/55741/8678/7494/3479/65992/678/9967/3162/79443/5770/1432/55626/3428/4035/23118/2017/55187/26986/25/10524/5261/5660/8570/1453/389541/57…
CCOC	BP	GO:0031330	negative regulation of cellular catabolic process	220	0.460943	1.6025	9.999e-05	0.00471207	1457/80011/1982/51374/79048/11011/1459/51520/7917/11180/706/57602/23367/6653/10492/51594/8678/65992/9967/3162/1432/23118/26986/1660/9682/3192/5663/7249/3184/2272/23256/64844/406991/1611/84861/10869/221937/819/10956/26471/1153/6774/80279/10949/114609/5476/7157/2475/6625/3607/29761/5045/258010/29843/5073/10140/128866/210/9860/5774/5371/51009/7077/9638/153090/7248/1994/6135/8925/54922/302/9261/5768/…
CCOC	BP	GO:0031331	positive regulation of cellular catabolic process	342	0.401005	1.41779	9.999e-05	0.00471207	340061/7405/3553/4780/91445/26263/11124/10221/11140/9810/7917/53373/51667/5976/23367/9817/1454/28951/3667/55741/8678/3479/65992/678/3162/79443/5770/55626/4035/55187/26986/10524/5261/8570/1453/10645/665/1797/5700/10346/6885/3320/23019/9698/54467/9337/51441/6790/25897/5663/677/7249/3184/149041/5210/28952/3791/405/143686/8554/51429/26471/10392/94241/26137/57154/7128/208/79594/440275/9567/10425/20116…
CCOC	BP	GO:0031397	negative regulation of protein ubiquitination	68	0.517799	1.67711	9.999e-05	0.00471207	55869/6188/706/25/5663/64844/819/6659/7375/7128/51160/2475/5581/409/23560/84875/9636/11338/26271/857/84101/6135/9474/64359/9683/3304/6125/207/2874/6872/11315/11261/51366/9529/10625/51035/6201/9320
CCOC	BP	GO:0031400	negative regulation of protein modification process	534	0.37191	1.33236	9.999e-05	0.00471207	4869/55869/3553/51422/25942/10221/221692/1786/84919/6188/10527/10507/1499/23081/5573/5514/706/103/26155/5296/11142/55870/1647/6653/27124/84619/4091/11329/284996/28951/7529/5970/6895/1739/4690/10464/5770/25/4249/5245/1027/9113/4041/4067/652/54880/284352/5585/10401/3725/5663/3480/401265/10776/7249/57556/8661/55450/91663/64844/23028/23636/406991/819/10771/5987/25937/6659/11117/7375/10106/9961/80279/…
CCOC	BP	GO:0031570	DNA integrity checkpoint	148	0.429693	1.46459	9.999e-05	0.00471207	9125/4194/57551/6154/9344/5514/4849/1647/9656/55571/5934/5883/1017/1432/80198/4998/1027/7508/23019/9337/29980/6790/79858/51720/1111/406991/79968/4361/6659/1112/84126/60561/988/80279/146956/11200/7157/440275/2033/197342/25949/1026/5371/891/9984/6419/7158/57805/5781/81620/5111/581/26058/545/7832/51065/8091/85456/5325/84126/10498/10769/25988/9575/5591/3364/144455/51343/4193/5810/84444/11073/5884/327…
CCOC	BP	GO:0031589	cell-substrate adhesion	312	0.376749	1.32782	9.999e-05	0.00471207	3728/4088/3339/3915/9448/2013/1499/9344/4192/87/7074/6239/7422/4091/1277/5829/3685/6376/1021/4035/10109/2017/5467/25992/7059/25/7450/811/50488/3655/3675/4811/23189/1955/8826/22801/1785/2316/151887/8394/255743/7414/29984/7791/8500/2196/91663/3693/22795/2621/3791/11117/55742/6281/3688/80005/7070/51330/5581/10551/4070/2041/5295/9358/10519/9806/6714/3918/23499/3913/9647/51144/81/11078/7248/10516/1435…
CCOC	MF	GO:0031625	ubiquitin protein ligase binding	269	0.407837	1.42993	9.999e-05	0.00471207	23586/3329/5094/81502/4088/11124/10221/71/5036/9810/7917/5573/7316/4055/55666/11337/4091/28951/5970/10628/8678/5829/26043/118424/55626/5460/4720/5707/23381/811/22926/23197/57142/91/8405/9820/3320/79139/4067/9682/5430/4738/3725/6790/8454/7414/2272/8764/55135/958/54472/55072/10869/819/8554/51619/51429/9258/7531/11200/7157/155061/79594/409/57763/29761/7009/5566/6714/1026/10783/25820/7322/10155/5371/…
CCOC	BP	GO:0031647	regulation of protein stability	260	0.400437	1.4021	9.999e-05	0.00471207	55869/3329/481/29116/4194/2597/2648/4088/2319/11140/7917/57602/8239/10211/284996/7494/3479/83548/60485/1387/23515/2896/5245/811/55230/6789/57142/3092/3320/79139/6788/2316/9919/4047/6790/64844/10869/54344/23327/819/6659/7375/89781/10728/5476/11200/7157/79594/252983/2033/2776/5295/23560/29761/63943/1512/2934/5580/6720/6714/1026/55743/9960/55823/23252/7248/9026/6135/1385/7756/23673/6477/56912/57805/…
CCOC	CC	GO:0031984	organelle subcompartment	328	0.376036	1.32794	9.999e-05	0.00471207	3837/116985/10142/78992/636/4074/6480/6653/2804/4924/9463/8678/6844/10893/55717/83548/25825/25963/9382/90196/9527/6810/2803/23062/2896/10618/9179/84342/102/2010/57142/5007/1201/2589/8703/1785/8702/64083/283987/2524/26286/25776/2802/23256/51643/143187/1211/51429/27236/51107/8907/64090/55627/10466/1213/66005/92979/5125/57574/8766/83696/127845/10228/84283/9469/5045/10564/6272/9980/27252/55204/53349/…
CCOC	BP	GO:0032259	methylation	316	0.384624	1.35632	9.999e-05	0.00471207	55929/387338/1312/11176/1786/27037/1499/23081/54815/55251/2353/23476/55870/51742/55904/9739/57019/22976/9463/26097/2778/64324/2107/8085/130916/63925/63935/90780/4548/1788/96764/4839/10664/24140/4297/94104/694/54093/25821/63892/54880/58508/8493/56980/23463/23067/639/23028/127253/9869/55798/80745/79918/51093/2091/2122/79813/9836/124512/6628/6830/64855/51451/4302/29890/158234/7298/84274/10155/55783/…
CCOC	BP	GO:0032386	regulation of intracellular transport	334	0.405362	1.43217	9.999e-05	0.00471207	3728/3553/55929/128637/9972/4131/9520/4088/56681/1459/54439/5604/5296/57602/11142/8086/6653/4924/7529/55741/6844/118424/56850/3162/5770/1432/51496/26993/3799/84455/1660/665/2010/1778/10971/57510/4067/652/89866/26119/2316/3965/9919/10113/5663/23256/23636/2621/10657/5366/55072/10956/6850/22916/60561/10411/161291/10055/89781/7531/7157/10427/208/9001/10425/56947/81565/5295/54741/10519/2207/288/5566/2…
CCOC	BP	GO:0032388	positive regulation of intracellular transport	208	0.411297	1.42608	9.999e-05	0.00471207	3728/3553/55929/128637/9520/4088/56681/1459/54439/5296/57602/6653/7529/55741/6844/118424/1432/51496/3799/84455/1660/2010/1778/10971/89866/26119/2316/9919/5663/2621/10657/5366/55072/6850/22916/10411/161291/10055/89781/7531/7157/208/10425/56947/5295/54741/10519/2207/288/5566/5580/999/5108/55823/10155/5962/487/9638/9777/30846/1894/7430/3059/4926/302/64062/7533/8692/7323/2064/6342/55696/9695/22994/55…
CCOC	BP	GO:0032479	regulation of type I interferon production	116	0.459474	1.54358	9.999e-05	0.00471207	340061/23586/3329/5094/7353/1499/55666/1654/10211/5970/6778/3428/1387/84282/10084/1660/5802/55703/23220/79132/406991/7098/9533/5971/4361/6850/26137/79102/114609/7128/8887/2547/9111/2033/7528/140885/9636/84166/29110/79671/54941/5435/5781/54476/3146/7706/51284/5440/27297/55593/661/7520/5966/3661/3654/5591/10621/58509/9641/11128/3148/4790/5441
CCOC	BP	GO:0032507	maintenance of protein location in cell	57	0.535861	1.70911	9.999e-05	0.00471207	10210/7114/706/23568/6653/10945/25777/55187/23515/11079/64083/23230/3192/10956/23353/8733/288/2934/11014/6500/5371/857/9913/207/3098/23345/6672/11315
CCOC	BP	GO:0032606	type I interferon production	118	0.460651	1.54921	9.999e-05	0.00471207	340061/23586/3329/5094/7353/10146/1499/55666/1654/10211/5970/6778/3428/1387/84282/10084/1660/5802/55703/23220/79132/406991/7098/9533/5971/4361/6850/26137/79102/114609/7128/8887/2547/9111/2033/7528/140885/9636/84166/29110/79671/54941/5435/5781/54476/3146/7706/51284/5440/27297/55593/661/7520/5966/3661/3654/5591/10621/58509/9641/11128/3148/4790/5441
CCOC	BP	GO:0032675	regulation of interleukin-6 production	125	0.433492	1.46297	9.999e-05	0.00471207	23586/3553/3329/3557/961/4155/7494/6376/5603/1051/1660/3570/27178/3965/26525/1535/177/27177/2621/7098/6850/10392/6774/26137/55122/7474/114609/56300/7128/199/409/2207/140885/2302/79671/5724/1445/9261/8692/5777/5781/351/3146/11213/27342/5027/9466/51284
CCOC	BP	GO:0032870	cellular response to hormone stimulus	635	0.36238	1.30402	9.999e-05	0.00471207	31/3553/9125/27086/9759/4780/4131/10424/6597/6667/3371/57727/10521/1906/23054/1499/81606/5573/7391/5296/1460/2353/7068/6653/79039/5469/5786/7421/3667/6464/5970/7494/116151/5829/6430/6778/6844/65992/678/4690/11214/10432/5770/6198/8085/3164/9612/2200/5467/23543/375790/7182/10524/10458/6047/5031/5245/10270/3485/811/3490/858/2767/9113/6294/533/23189/4067/23019/652/9550/29966/23235/7035/55023/9667/574…
CCOC	BP	GO:0032922	circadian regulation of gene expression	59	0.529597	1.69434	9.999e-05	0.00471207	6928/22992/1454/463/1453/4297/3192/10514/3398/5971/1958/5500/10499/7150/10743/3065/5465/79365/5371/468/4862/5501/10135/8204/3066/8553/9112/10075/9575/83759/406/8841/79831/55366/9099/196/8863/10419/5927
CCOC	BP	GO:0033044	regulation of chromosome organization	318	0.393682	1.3888	9.999e-05	0.00471207	80351/22880/55869/3553/3178/2648/25942/11011/1786/9810/1499/23081/5514/26155/5976/23476/286053/55904/9739/7422/55755/51433/22976/26097/8678/56252/64324/26993/80169/63925/6421/90780/6047/10270/23381/10664/4297/94104/9887/3550/54880/55226/3005/3192/3184/1663/11143/7013/1111/23028/23137/84861/9869/3159/4361/122953/3021/167227/7157/26277/201163/23272/26054/6830/51451/5073/4171/84875/4302/221477/10111…
CCOC	BP	GO:0033157	regulation of intracellular protein transport	232	0.386911	1.34872	9.999e-05	0.00471207	3728/3553/55929/9520/4088/56681/1459/5296/57602/11142/6653/4924/7529/55741/6844/118424/56850/5770/1432/51496/26993/3799/84455/665/2010/10971/57510/652/89866/2316/9919/5663/23636/2621/5366/55072/10956/10411/161291/10055/89781/7531/7157/208/10425/56947/81565/5295/54741/10519/288/5566/258010/6830/5580/6720/999/5108/55823/10155/51009/160622/9777/1894/3059/255758/7533/8692/7323/2064/5781/55696/9695/22…
CCOC	BP	GO:0034248	regulation of cellular amide metabolic process	360	0.446264	1.58063	9.999e-05	0.00471207	4869/48/56478/9125/7431/1975/4780/3609/2597/1982/79048/387338/6154/5036/84919/3692/6188/5976/23367/5935/10972/4849/1653/6653/1654/10492/10985/6895/55571/65981/3479/678/4690/6949/10131/6146/3488/6198/2107/4076/26986/8664/63935/92170/8570/9147/2733/27303/811/1660/23369/1967/6199/23019/9698/6208/55226/9337/84271/51441/4691/677/8892/3184/149041/9775/85451/10657/54952/406991/6659/4855/22916/1153/25929…
CCOC	BP	GO:0034249	negative regulation of cellular amide metabolic process	136	0.485815	1.64791	9.999e-05	0.00471207	56478/9125/3609/2597/3692/6188/5976/23367/5935/4849/6653/1654/10492/65981/3479/678/3488/4076/8570/811/23019/9698/9337/51441/4691/677/3184/149041/9775/85451/406991/4855/1153/51247/6774/192669/440275/8877/9001/192670/55095/7072/57690/10140/27161/54517/7298/468/274/7248/4343/8507/57721/55147/163255/1981/54464/26523/26058/197135/9513/7832/5813/23034/10236/80315/9475/3658/94103/29095/340152/56339/348/…
CCOC	BP	GO:0034250	positive regulation of cellular amide metabolic process	131	0.433797	1.46817	9.999e-05	0.00471207	4869/7431/4780/387338/6154/3692/23367/5935/1654/6895/4690/6198/26986/8664/63935/27303/1660/6199/55226/84271/51441/3184/9775/10657/6659/1153/55005/23185/440275/2475/9811/8440/1019/9619/1984/5580/7555/6256/5724/1994/8398/51335/3459/28958/2064/351/6125/66037/387/1968/7057/5433/9513/836/1942/3491/65094/23034/51065/6610/9475/56339/127933/23107
CCOC	CC	GO:0034399	nuclear periphery	123	0.468143	1.57822	9.999e-05	0.00471207	22880/6310/7431/9972/6678/3692/10274/1460/11016/78994/22976/9612/26993/23515/6421/1051/10270/1788/3141/3856/6732/84148/3192/5119/11260/10238/9688/26502/9126/1072/7157/26277/25909/4670/7528/4841/5580/790/25932/5371/9984/468/4926/8507/80139/5111/26747/8607/9894/10856/240/22938/4928/4152/84844/30827/10250/6002/7011/1605/3181/129401/84823/23165/5885/4000/862/4287/11331/8243/24137/55269/29945/5687/182…
CCOC	BP	GO:0034470	ncRNA processing	336	0.395086	1.39625	9.999e-05	0.00471207	11056/79033/55250/387338/4088/6154/4736/23405/5036/114034/10521/51493/103/65095/57602/65123/1653/79039/112858/9092/6895/54802/81890/23195/23318/130916/22928/112970/55127/26168/8602/25926/4839/51077/24140/6217/25821/126789/6208/63892/8568/55226/23587/55813/29102/64118/84916/9775/57117/81875/54901/55174/127253/55636/6165/6209/51593/54433/83480/55798/6155/6227/9188/192669/80745/51093/2091/55661/2348…
CCOC	BP	GO:0034614	cellular response to reactive oxygen species	148	0.433731	1.47835	9.999e-05	0.00471207	23334/55139/4780/6188/116988/51526/2353/23135/5970/8678/388/5829/6778/7703/1017/10131/5603/25/5660/4548/10645/1785/10280/9973/11179/3725/3184/301/10105/4358/406991/54936/7128/8877/23064/140885/5580/6714/10276/10935/5151/7226/2308/1894/10516/4217/1398/11035/3066/5111/207/1545/10494/3934/2113/11315/328/5156/133522/2309/3297/5598/2983/9314/4846/120892
CCOC	BP	GO:0034655	nucleobase-containing compound catabolic process	466	0.411486	1.46864	9.999e-05	0.00471207	4869/6138/3837/9125/7431/79033/6143/6210/79048/6154/6175/4736/23405/5706/6188/5976/23367/4849/7316/25873/5691/6499/6230/10492/5715/51594/7529/55571/678/9967/23318/79077/6146/1432/2107/26986/6222/8570/255967/5707/80198/23381/1660/23369/57819/1797/5700/6217/5720/84153/23019/9887/219988/9698/6208/23644/1656/6204/29102/3005/9337/51441/3192/677/3184/149041/22882/9924/6141/9775/5692/161823/2592/6161/61…
CCOC	CC	GO:0034708	methyltransferase complex	105	0.46237	1.5432	9.999e-05	0.00471207	23468/23054/23081/9739/23269/22976/23135/8085/63925/26168/6878/4297/58508/9682/6633/23030/84148/56980/23067/5928/23126/130557/6628/121536/26121/29890/55628/27043/57721/64783/3066/11091/2079/9070/8607/57680/6872/51605/10856/10765/10785/6874/30827/5931/23512/8726/79447/80335/6636/5252/9734/56339/4591/11108/10445/8242/3276/3054/26147/26036/8731/10419/5927/6635/83732/22847/4149/2146/6637/4221/9589/55…
CCOC	BP	GO:0034976	response to endoplasmic reticulum stress	267	0.403023	1.41246	9.999e-05	0.00471207	55139/30001/202052/4780/91445/81502/598/7353/5706/84919/7917/387923/1388/5296/3576/55666/6388/3068/10211/6464/55741/7494/65992/118424/4690/5770/10955/84236/1051/6745/811/22926/23197/1639/9820/550/79139/9354/9919/10113/10277/3725/1663/5366/148327/10869/10130/10956/26471/10106/3708/79089/80279/80020/10961/1080/7157/5516/440275/10897/51283/8440/467/2033/10551/11253/5295/29761/7009/258010/91304/9114/…
CCOC	CC	GO:0035097	histone methyltransferase complex	79	0.490085	1.60591	9.999e-05	0.00471207	23468/23054/23081/9739/23269/22976/23135/8085/63925/26168/6878/4297/58508/9682/23030/84148/56980/23067/5928/23126/130557/121536/26121/55628/27043/3066/11091/9070/8607/57680/6872/10856/10765/6874/30827/5931/23512/8726/79447/80335/5252/9734/4591/11108/10445/8242/3054/26147/26036/10419/5927/22847/4149/2146/4221/55693/22823/390245
CCOC	BP	GO:0035194	post-transcriptional gene silencing by RNA	131	0.448153	1.51676	9.999e-05	0.00471207	9972/5432/100302197/4088/693216/23405/3692/5604/103/8086/55706/6895/23318/5460/9612/693221/23511/8994/1660/23369/57510/55746/10526/23019/652/9698/29102/5430/9337/84872/2099/23636/406991/4855/51593/9688/6774/3021/192669/7157/192670/57690/9611/27161/5438/4613/4343/1994/79753/5511/55051/5435/29066/1981/26523/9931/5440/9883/5433
CCOC	BP	GO:0035195	gene silencing by miRNA	122	0.464695	1.56572	9.999e-05	0.00471207	9972/5432/100302197/4088/693216/23405/3692/5604/103/8086/55706/6895/23318/5460/9612/693221/23511/8994/1660/23369/57510/55746/10526/23019/652/9698/29102/5430/9337/84872/2099/23636/406991/4855/51593/9688/6774/3021/192669/7157/192670/57690/9611/27161/5438/4613/4343/1994/79753/5511/5435/29066
CCOC	MF	GO:0035257	nuclear hormone receptor binding	144	0.501833	1.70764	9.999e-05	0.00471207	3728/27086/2521/9969/4088/6597/11176/24148/23054/1499/23081/79039/5469/7421/1488/9967/6604/64324/3164/9612/10524/6605/6047/1051/6882/811/9113/23019/5585/9282/2099/2274/23028/8289/23636/64210/8554/3159/10025/6774/6801/3727/8896/10499/8202/6777/2033/9611/6714/135112/6256/9730/81/23426/1616/167465/7533/8204/5916/5111/3091/171023/5925/2114/6872/11315/23558/22938/6867/5579/133522/6881/4929/79447/9320/…
CCOC	MF	GO:0035258	steroid hormone receptor binding	87	0.514965	1.69943	9.999e-05	0.00471207	27086/2521/4088/6597/24148/23054/1499/23081/79039/5469/64324/3164/9612/10524/6047/1051/811/9113/23019/5585/2099/2274/23028/64210/8554/6774/6801/8202/6777/2033/6714/9730/23426/1616/167465/7533/8204/5111/5925/2114/11315/23558/22938/6867/5579/133522/6881/4929/79447
CCOC	CC	GO:0035770	ribonucleoprotein granule	206	0.449996	1.55956	9.999e-05	0.00471207	3837/56478/9125/6175/57532/10146/5976/23367/4849/1653/220988/1654/26097/100131187/23318/4076/26986/8994/8570/255967/8189/1660/23369/57819/11273/23019/219988/8826/9698/23644/1656/9337/84271/85363/22907/51441/4691/3192/677/149041/9924/80153/27258/1153/80336/192669/6128/5093/167227/23185/55643/26019/192670/55095/64848/7150/60/7072/92312/57690/1512/27161/9960/9627/4343/1994/998/55147/1025/196513/6311…
CCOC	CC	GO:0036464	cytoplasmic ribonucleoprotein granule	195	0.447313	1.54647	9.999e-05	0.00471207	3837/56478/9125/6175/57532/10146/5976/23367/4849/1653/1654/26097/100131187/23318/4076/26986/8994/8570/255967/1660/23369/57819/11273/23019/219988/8826/9698/23644/1656/9337/84271/85363/51441/4691/3192/677/149041/9924/80153/27258/1153/80336/192669/6128/5093/167227/23185/55643/26019/192670/55095/7150/60/7072/92312/57690/1512/27161/9960/9627/4343/1994/998/55147/1025/196513/6311/54464/28960/23345/26523…
CCOC	BP	GO:0040017	positive regulation of locomotion	483	0.389587	1.39217	9.999e-05	0.00471207	3553/14/27086/9759/4780/7114/4088/6678/6667/9448/1906/79647/10507/80781/4192/7074/6239/3576/7422/1277/7494/388/3479/3685/65992/3162/3488/1432/25777/4035/284119/375056/6810/4638/25/5641/5031/4249/2896/811/977/102/3655/57142/91/3675/7048/9732/4067/3570/652/8826/2316/3965/23587/5025/58191/3725/3480/301/57556/29984/8764/958/177/22800/91663/2621/406991/3791/23224/6546/23328/949/6776/54910/6774/10016/5…
CCOC	BP	GO:0040029	regulation of gene expression, epigenetic	270	0.423933	1.48655	9.999e-05	0.00471207	84333/22880/9972/5432/9759/2648/25942/100302197/23451/4088/693216/23405/1786/3692/1499/5604/103/5976/8086/51742/55706/6895/7703/23318/5460/3428/8085/9612/693221/7022/23511/63925/8994/1788/1660/57178/23369/10664/57510/55746/10526/23019/652/9698/29102/5430/3005/9337/8493/57492/3192/84872/2099/1111/8289/23636/5928/406991/9533/10514/5987/3159/4855/51593/9688/6774/3021/9188/80336/192669/7157/192670/20…
CCOC	BP	GO:0042176	regulation of protein catabolic process	346	0.39703	1.40437	9.999e-05	0.00471207	1457/3553/80011/29116/4780/4194/91445/51374/4088/26263/11124/10221/11011/9810/1459/7917/51079/51667/9817/6653/23192/1454/84961/28951/1915/5970/55741/65992/4035/51582/1453/5707/5245/1027/9146/9113/5700/369/5720/3320/2316/54467/6790/1595/25897/5663/11267/2272/64844/28952/2697/10869/23327/819/8554/51429/10956/26471/57154/7474/80279/5476/11200/7128/51160/6625/10425/29761/25976/5045/5566/258010/101/29…
CCOC	BP	GO:0042254	ribosome biogenesis	257	0.410829	1.43782	9.999e-05	0.00471207	11056/4869/14/79033/387338/6154/6175/4736/5036/3692/10521/26155/65095/57602/79039/1654/9092/23195/2971/130916/55127/26168/8602/25926/4839/51077/6217/65003/6208/8568/55226/6204/55813/29102/22907/84916/9775/81875/10514/6136/55636/51388/6165/6209/54433/29889/84231/6155/6227/9188/6059/6128/51093/2091/55661/23481/79954/22984/80135/23560/51116/84135/79707/23076/84946/25983/10412/54700/7248/51010/27043/…
CCOC	MF	GO:0042393	histone binding	178	0.420866	1.44879	9.999e-05	0.00471207	4869/23468/10847/6597/11176/10527/51773/26155/23476/55904/23613/8085/115426/6046/9918/10524/90780/84289/4678/8888/1104/4297/65980/165918/58508/9682/5585/55023/83743/84148/11143/55135/51720/112869/5928/8125/10771/1164/1106/80853/6830/55689/4171/7994/23774/8028/4302/23522/8019/9031/9960/54617/84656/1616/7158/148479/6601/11091/79718/8193/55705/11198/54737/57680/6872/9733/81550/10765/6749/5579/55355/…
CCOC	BP	GO:0042542	response to hydrogen peroxide	129	0.451074	1.52513	9.999e-05	0.00471207	55139/4780/84919/6188/51526/1277/23135/5970/10628/8678/388/6778/3162/7703/10131/5603/25/5660/8428/10280/11179/3725/301/10105/406991/6546/847/7128/5516/8877/6382/23064/140885/5580/6714/10276/10935/7337/5151/7226/2308/1894/4217/100/1398/11035/3066/5111/1545/10494/3934/2113/1843/11315/328/836/2309/3297/5598/9314/120892/6647/51157/4193/5562/3840
CCOC	MF	GO:0042826	histone deacetylase binding	104	0.499703	1.66683	9.999e-05	0.00471207	9759/2648/23468/6667/11051/1108/3280/7391/6668/7529/5970/5883/4205/9612/26993/6421/25855/1051/5245/10270/23381/3320/8625/54880/5585/4209/3184/23493/639/5928/7531/7157/64426/57763/9611/3065/79365/57504/83933/8204/3304/4208/3066/3091/3326/11218/9219/3838/25836/84225/100271849/27063/9112/9314/3090/6886/8841/9734
CCOC	BP	GO:0043043	peptide biosynthetic process	568	0.436425	1.56594	9.999e-05	0.00471207	4869/6138/48/56478/9125/7431/1975/9553/4780/3609/6143/6210/2597/1982/79048/387338/6154/6175/5464/4736/8666/5036/84919/3692/6188/51520/23/7284/5976/23367/5935/4849/6238/1653/7407/1654/4733/25873/6230/10492/51073/1915/10985/6895/55571/65981/678/4690/6949/10131/6146/3488/6198/2107/56945/130916/4076/26986/8664/63935/55748/6222/92170/219402/8570/9147/84285/2733/51258/27303/283459/811/1660/91574/23369/…
CCOC	BP	GO:0043065	positive regulation of apoptotic process	593	0.358047	1.2863	9.999e-05	0.00471207	3329/9759/2597/6196/9828/4088/6154/11124/3336/598/23421/6188/1499/51447/51079/80781/706/7074/10550/7316/1647/4055/1654/4296/7421/166/7529/10628/8678/388/4690/11214/5883/3162/10955/60485/84883/65264/6421/6733/25855/25/84289/2896/27166/22926/6789/102/665/3655/9113/10971/694/3092/4067/23385/652/6788/1785/10181/3965/3725/23787/5663/301/7013/10105/958/5519/406991/5366/1611/7098/10514/51107/6659/6850/2…
CCOC	BP	GO:0043068	positive regulation of programmed cell death	598	0.359206	1.29067	9.999e-05	0.00471207	3329/9759/2597/6196/9828/4088/6154/11124/3336/598/23421/6188/1499/51447/51079/80781/706/7074/10550/7316/1647/4055/1654/4296/7421/166/7529/10628/8678/388/4690/11214/5883/3162/10955/60485/84883/65264/6421/6733/25855/25/84289/2896/27166/22926/6789/102/665/3655/9113/10971/694/3092/4067/23385/652/6788/1785/10181/3965/57787/3725/23787/5663/301/7013/10105/958/5519/406991/5366/1611/7098/10514/51107/6659/…
CCOC	BP	GO:0043122	regulation of I-kappaB kinase/NF-kappaB signaling	217	0.401102	1.39338	9.999e-05	0.00471207	3553/3557/26057/1499/23476/55870/1653/4055/5970/65992/6376/11214/3162/23118/25/54923/23005/1936/10346/10758/6885/27178/2316/3965/85363/26525/286343/2099/958/23636/27177/7098/51523/684/28952/2697/55072/10771/10392/9188/10892/7474/114609/56300/7128/79594/57153/9516/5581/389/8743/140885/81858/10783/3065/142678/10318/8904/7329/29110/79671/80833/8772/3551/54469/153090/1894/3315/339123/9218/8517/51246/…
CCOC	BP	GO:0043401	steroid hormone mediated signaling pathway	165	0.443909	1.52227	9.999e-05	0.00471207	9125/27086/10424/6597/10521/23054/1499/81606/7068/79039/5469/7421/65992/11214/10432/8085/3164/9612/5467/23543/7182/10524/6047/5245/811/9113/6294/23019/652/29966/9667/2099/2908/2274/8289/8554/2063/8202/2033/9975/409/6502/9611/6714/3065/5465/57658/6256/7337/23426/164091/1616/167465/7533/56937/8204/5916/387/5925/11315/51389/23558/51366/2100/112398/133522/4929/79447/85315/10498/9575/6257/11057/406/51…
CCOC	BP	GO:0043414	macromolecule methylation	270	0.399157	1.39967	9.999e-05	0.00471207	55929/387338/11176/1786/27037/1499/23081/54815/55251/2353/23476/55870/51742/55904/9739/22976/9463/26097/2778/64324/2107/8085/130916/63925/63935/90780/1788/96764/4839/10664/24140/4297/94104/694/54093/25821/63892/54880/58508/8493/23463/23067/23028/127253/9869/55798/80745/79918/51093/2091/2122/79813/9836/6628/6830/64855/51451/4302/29890/158234/10155/55783/51409/55471/55621/4089/54623/9646/6894/54482…
CCOC	BP	GO:0043484	regulation of RNA splicing	112	0.50215	1.68323	9.999e-05	0.00471207	3178/2521/6429/10521/6428/6651/51755/5935/6433/58517/1859/6430/9967/84081/55234/1196/6733/23543/10084/79026/6732/10181/5430/3192/84872/10657/6432/1153/10922/79171/6625/54845/5295/7009/7072/23064/84991/26528/23076/29890/11338/10179/3185/9904/9991/64783/55696/494115/51759/4154/9733/29896/6426/1198/22938/4928/10659/83989/3181/3191/6434/10284/83759/51341/9588/10262/140890
CCOC	BP	GO:0043487	regulation of RNA stability	163	0.440788	1.51031	9.999e-05	0.00471207	4869/7431/5706/5976/23367/7316/5691/10492/5715/7529/678/9967/1432/26986/8570/5707/1660/23369/1797/5700/5720/9698/51441/3192/677/3184/149041/5692/8125/5710/1153/10949/167227/114609/2475/4670/55095/54890/5073/5580/5689/5704/10197/51010/3315/4343/1994/9261/5688/57721/55147/7311/201626/207/66037/1981/11044/54464/55802/26058/5719/51013/9513/328/26135/5699/5685/23034/6556/5578/5708/10236/54512/9475/753…
CCOC	BP	GO:0043488	regulation of mRNA stability	158	0.447109	1.52943	9.999e-05	0.00471207	4869/7431/5706/5976/23367/7316/5691/10492/5715/7529/678/9967/1432/26986/8570/5707/1660/23369/5700/5720/9698/51441/3192/677/3184/149041/5692/8125/5710/1153/10949/167227/114609/2475/4670/55095/54890/5073/5580/5689/5704/10197/51010/3315/4343/1994/9261/5688/57721/55147/7311/201626/207/66037/1981/11044/54464/55802/26058/5719/51013/9513/328/26135/5699/5685/23034/6556/5578/5708/10236/54512/9475/7534/802…
CCOC	BP	GO:0043536	positive regulation of blood vessel endothelial cell migration	49	0.527033	1.65867	9.999e-05	0.00471207	4780/7114/6667/7422/3162/25/5025/301/958/3791/6776/10519/5335/3315/25865/51564/57381/3146/3091/207/2113/7057/10000/5155/5578/4846/10769/2260/9734
CCOC	BP	GO:0043604	amide biosynthetic process	696	0.41012	1.47907	9.999e-05	0.00471207	31/4869/6138/48/56478/9125/7431/1975/9553/4780/3609/6143/6210/2597/1982/79048/387338/6154/6175/5464/4736/8666/5036/84919/3692/6188/51520/23/7284/5976/23367/5935/4849/6238/1653/7407/1654/4733/25873/6230/10492/51073/1915/10985/6895/55571/65981/678/4690/6949/10131/6146/3488/6198/2107/56945/130916/4076/26986/8664/63935/55748/47/6222/92170/219402/8570/9147/84285/2618/2733/51258/27303/283459/811/1660/9…
CCOC	BP	GO:0043618	regulation of transcription from RNA polymerase II promoter in response to stress	110	0.455961	1.52648	9.999e-05	0.00471207	4780/25942/5706/1388/7316/7422/5691/5715/10985/5934/4690/3162/1387/8994/1051/5707/10370/22926/5700/5720/3725/1111/5692/405/1958/5710/55662/112399/7157/8440/467/2033/7009/84181/5689/5704/54617/10197/468/5688/7311/3091/6872/5719/112398/5699/5685/3297/5598/5708
CCOC	BP	GO:0043620	regulation of DNA-templated transcription in response to stress	115	0.454537	1.52638	9.999e-05	0.00471207	4780/25942/5706/1388/7316/7422/5691/5715/10985/5970/5934/4690/3162/1387/8994/1051/5707/10370/22926/5700/5720/3725/1111/5692/405/1958/5710/55662/112399/7157/8440/467/2033/7009/10636/84181/5689/5704/54617/10197/468/5688/7311/3091/6872/5719/112398/5699/5685/3297/5598/5708
CCOC	BP	GO:0043632	modification-dependent macromolecule catabolic process	575	0.361918	1.29895	9.999e-05	0.00471207	1457/10210/55139/84196/5094/202052/29116/4780/57695/23352/91445/26263/11124/10221/7353/5706/11011/9810/1459/7917/26133/8881/1499/51667/116988/57602/7316/54620/9817/8239/55666/5691/1454/84961/284996/28951/51433/5715/5930/55741/7494/65992/118424/1017/23318/79720/130617/65264/54850/10524/6047/27183/9147/1453/5707/55230/23197/64777/9113/5700/369/8405/9820/5720/550/165918/79139/9361/9354/54467/4738/10…
CCOC	BP	GO:0043903	regulation of interspecies interactions between organisms	206	0.430458	1.49185	9.999e-05	0.00471207	22880/128637/5432/3609/2597/6597/6667/51773/103/10450/23367/3576/1654/6895/3685/79720/55337/3428/26986/6733/6882/27183/1660/63901/858/4938/5091/6732/7726/3965/6590/5430/85363/3725/2962/904/11267/23633/9525/684/9869/5987/51497/91392/9126/1072/8815/51495/440275/2033/10465/64848/23272/23076/84875/2934/128866/9636/3065/10318/10155/5371/6829/5438/857/7879/23265/302/9218/5359/5435/8812/6372/1025/10018/…
CCOC	BP	GO:0044257	cellular protein catabolic process	690	0.362616	1.30739	9.999e-05	0.00471207	1457/10210/80011/55139/84196/5094/202052/29116/4780/57695/23352/91445/51374/81502/26263/11124/10221/7353/5706/11011/9810/1459/7917/26133/8881/1499/51667/116988/57602/7316/54620/9817/8239/55666/5691/6388/1454/84961/284996/28951/51433/5715/5930/55741/7494/65992/118424/1017/79720/130617/84236/4035/65264/54850/10524/5641/6047/27183/9147/1453/5707/55230/63891/665/23197/64777/9113/5700/369/8405/9820/57…
CCOC	BP	GO:0044270	cellular nitrogen compound catabolic process	508	0.391057	1.39942	9.999e-05	0.00471207	4869/6138/3837/9125/7431/79033/6143/6210/79048/6154/6175/4736/23405/5706/6188/5976/23367/4849/7316/25873/5691/6499/6230/10492/5715/51594/7529/55571/678/9967/3162/23318/79077/6146/1432/2107/26986/6222/8570/255967/5707/80198/23381/1660/23369/57819/1797/5700/6217/5720/84153/23019/9887/219988/9698/6208/23644/1656/6204/29102/3005/9337/51441/3192/677/3184/149041/22882/9924/23498/6141/9775/5692/161823/2…
CCOC	MF	GO:0044389	ubiquitin-like protein ligase binding	287	0.405891	1.42654	9.999e-05	0.00471207	23586/3329/5094/81502/4088/11124/10221/71/5036/9810/7917/6773/5573/7316/4055/55666/11337/4091/28951/5970/10628/8678/5829/26043/65992/118424/55626/5460/4720/1051/5707/23381/811/22926/23197/9146/57142/91/8405/9820/3320/79139/4067/9682/5430/4738/3725/6790/8454/7414/2272/8764/55135/958/54472/55072/10869/819/8554/51619/51429/80279/9258/7531/11200/7157/155061/79594/409/57763/29761/7009/5566/6714/1026/1…
CCOC	CC	GO:0044391	ribosomal subunit	154	0.431936	1.47558	9.999e-05	0.00471207	6138/9553/6143/6210/387338/6154/6175/4736/6188/5935/1654/25873/6230/51073/6146/56945/130916/6222/51258/91574/6217/65003/6208/6204/6141/64968/6161/6136/6228/6132/6165/6209/79590/25929/6159/6168/6155/6227/6128/65005/51116/6167/6166/6171/84311/6182/6135/6838/64981/7311/6229/6125/7818/51023/1939/9513/124995/64928/6223/122704/6152/84545/51065/6201/6156/6160/54460
CCOC	BP	GO:0044403	symbiotic process	792	0.439368	1.5892	9.999e-05	0.00471207	4869/340061/22880/6138/7405/23586/3837/3178/128637/3329/7431/9972/5094/26057/5432/4780/3609/6143/23352/2060/6210/2597/2648/567/23468/10847/4088/6597/6154/6667/6175/598/4736/8666/10146/6188/10005/10527/51773/6773/1499/10992/636/3880/7391/103/81876/5976/10450/23367/23476/11016/8086/3576/7316/9817/55706/4055/1654/25873/5691/6230/10492/3572/6464/7529/1488/5970/6895/8678/1859/3685/1739/6146/79720/5533…
CCOC	BP	GO:0044770	cell cycle phase transition	561	0.398096	1.42804	9.999e-05	0.00471207	4869/9814/9125/26057/57695/4194/25942/10142/57551/6154/5706/8881/9344/7277/5976/23476/22974/4174/4849/286053/8481/1647/55904/55755/1654/5691/1454/4176/51433/5715/7465/22976/55571/3400/5934/65992/678/1021/1017/6604/6198/26993/51379/4957/54850/4678/27183/1104/1453/5707/10270/4998/1027/79915/7508/1778/9113/5700/91/1639/5720/3320/23019/3550/1785/5890/9702/9337/8493/29980/55142/6790/8454/677/10776/798…
CCOC	BP	GO:0044772	mitotic cell cycle phase transition	526	0.395756	1.41726	9.999e-05	0.00471207	9814/9125/26057/57695/4194/25942/10142/57551/6154/5706/8881/9344/7277/23476/22974/4174/4849/286053/8481/1647/55904/55755/1654/5691/1454/4176/51433/5715/7465/55571/3400/5934/678/1021/1017/6604/6198/51379/4957/54850/4678/27183/1104/1453/5707/4998/1027/79915/7508/1778/9113/5700/91/1639/5720/3320/23019/3550/1785/5890/9702/9337/8493/29980/55142/6790/8454/677/10776/79858/301/79866/5692/994/993/10657/95…
CCOC	BP	GO:0044773	mitotic DNA damage checkpoint	94	0.486896	1.61369	9.999e-05	0.00471207	9125/4194/57551/6154/9344/5514/4849/1647/9656/55571/5934/5883/1017/80198/1027/7508/23019/9337/29980/6790/79858/406991/4361/6659/1112/60561/80279/146956/11200/7157/2033/197342/25949/1026/5371/891/5111/581/26058/7832/51065/8091/85456/5325/10498/10769/5591/3364/144455/4193/3276/54962/6118/4850/995/55159/57060/91603/1874
CCOC	BP	GO:0044774	mitotic DNA integrity checkpoint	103	0.477713	1.59278	9.999e-05	0.00471207	9125/4194/57551/6154/9344/5514/4849/1647/9656/55571/5934/5883/1017/80198/4998/1027/7508/23019/9337/29980/6790/79858/406991/4361/6659/1112/60561/80279/146956/11200/7157/2033/197342/25949/1026/5371/891/6419/5111/581/26058/7832/51065/8091/85456/5325/10498/10769/5591/3364/144455/4193/11073/5884/3276/54962/6118/8883/4850/995/55159/57060/91603/1874
CCOC	BP	GO:0044839	cell cycle G2/M phase transition	250	0.437032	1.52809	9.999e-05	0.00471207	4869/9814/25942/10142/57551/5706/9344/7277/23476/22974/8481/55755/5691/1454/5715/7465/22976/1017/6604/26993/4957/54850/27183/1453/5707/10270/4998/79915/1778/9113/5700/1639/5720/3320/1785/5890/9702/8493/29980/55142/6790/8454/10776/79866/51720/1111/5692/994/993/10657/9525/406991/79441/4361/5710/1112/60561/5500/80279/808/7531/11200/7157/8766/1019/5566/9793/6502/51451/5518/25949/5689/1026/5704/10197/…
CCOC	BP	GO:0044843	cell cycle G1/S phase transition	247	0.39916	1.39493	9.999e-05	0.00471207	9125/26057/57695/4194/6154/23476/4174/4849/1647/55904/1654/4176/7465/55571/3400/5934/65992/1021/1017/6198/51379/4678/1104/4998/1027/9113/91/5720/23019/9337/6790/8454/301/993/10657/406991/8558/8554/3398/6659/5557/10106/11200/7157/3688/23595/252983/2033/199/1019/1018/6502/23649/4171/1026/54617/10197/7298/5962/5371/891/8462/26271/54623/4172/6117/5001/56257/5777/9134/10263/81620/5111/207/4173/1981/59…
CCOC	BP	GO:0045047	protein targeting to ER	82	0.511469	1.68104	9.999e-05	0.00471207	6138/6143/6210/6154/6175/4736/6188/25873/6230/6146/130617/6222/6217/6208/6204/6141/6727/6161/6136/6228/6132/6165/6209/6159/6168/6155/6227/6747/6128/6167/128866/9697/6171/23480/6135/7311/6229/6125/6223/28972/6152/6201/29082/6156/55176/6160/10952/6234
CCOC	BP	GO:0045088	regulation of innate immune response	269	0.402402	1.41087	9.999e-05	0.00471207	340061/25942/5706/11140/727897/103/5691/5469/5715/5970/10432/5770/3428/23118/1387/6421/84282/10084/2896/5707/1660/3460/5700/5720/6885/4067/3965/85363/3455/51441/8454/55703/79132/5692/406991/10454/8554/5971/3385/5710/6850/6059/10892/7474/9021/114609/7128/79594/2547/11221/9111/23513/2033/409/2207/5566/101/4841/5580/5689/6714/26060/84166/5704/10197/25939/51752/29110/79671/6500/8772/3551/146850/94025…
CCOC	BP	GO:0045089	positive regulation of innate immune response	187	0.402122	1.38775	9.999e-05	0.00471207	340061/25942/5706/727897/5691/5469/5715/5970/10432/3428/23118/1387/6421/10084/5707/1660/5700/5720/6885/4067/85363/8454/55703/5692/10454/5971/3385/5710/6850/10892/7474/2547/2033/2207/5566/101/4841/5580/5689/6714/84166/5704/10197/29110/6500/8772/3551/94025/8517/5359/5688/3149/200958/3146/4585/5719/164/4332/114836/6223/3902/661/5699/7520/5685/5708/3661/5591/10621/9641/3592/5718/117854/3148/4790/5693…
CCOC	MF	GO:0045182	translation regulator activity	121	0.465965	1.56931	9.999e-05	0.00471207	1975/1982/8666/3692/23/7284/23367/5935/1915/10985/6146/2107/26986/8664/219402/84285/91574/1967/54676/1936/6208/51386/8892/8661/9775/1153/51247/54516/440275/2475/9811/9567/55095/10102/1984/8668/27161/7298/8891/7555/8890/80325/8662/7458/163255/66037/1981/1968/84340/1939/1983/9513/5813/8672/23034/51065/8669/80315/27335/3658
CCOC	BP	GO:0045185	maintenance of protein location	84	0.495405	1.63147	9.999e-05	0.00471207	10210/7114/11124/706/23568/9817/6653/4601/7529/10945/25777/2200/55187/23515/4795/9113/11079/64083/2316/23230/3192/28952/10956/23353/8733/288/2934/11014/6500/5371/857/9913/207/22873/3098/23345/6672/11315
CCOC	MF	GO:0045296	cadherin binding	304	0.427552	1.50544	9.999e-05	0.00471207	6138/3728/2060/1982/226/1192/4627/1499/10801/421/23367/10397/1654/11329/7529/10985/57410/1739/4690/10893/5770/57175/2017/3799/10458/6712/1453/5902/8428/800/3655/2010/57142/1936/79026/2317/5339/50807/11273/23164/8826/2316/1656/5493/9973/9798/5025/11336/5331/3069/6711/5663/7414/301/23042/2802/56924/3875/3791/11252/831/51429/23348/4361/2194/2023/55742/6159/8496/822/10163/6128/5093/7531/5297/3688/838…
CCOC	BP	GO:0045727	positive regulation of translation	110	0.446066	1.49336	9.999e-05	0.00471207	4869/7431/387338/6154/3692/23367/5935/1654/6895/4690/6198/26986/8664/63935/27303/1660/6199/55226/84271/51441/3184/9775/10657/6659/1153/55005/23185/440275/2475/9811/8440/1019/1984/7555/6256/5724/1994/51335/28958/2064/6125/66037/387/1968/7057/5433/9513/65094/23034/51065
CCOC	BP	GO:0045786	negative regulation of cell cycle	569	0.374802	1.34489	9.999e-05	0.00471207	4869/9125/4194/1982/2648/6196/51422/23468/4088/57551/6154/598/5706/10527/11180/1499/9344/5604/5573/5514/64121/65123/4849/3576/1647/55904/55755/5691/23269/5715/7465/9656/55571/388/1739/5934/678/1021/5883/7703/1017/10432/1432/115426/3164/51379/51696/25/10201/463/27183/389541/5707/6878/80198/4998/811/1027/10542/7508/9113/5700/694/5720/23019/652/3550/9337/29980/6790/8454/677/79858/7013/55450/5546/517…
CCOC	BP	GO:0045787	positive regulation of cell cycle	347	0.39052	1.38145	9.999e-05	0.00471207	4869/3553/9125/26057/4194/6210/3552/25942/6154/1906/5514/3280/23476/4849/286053/1647/55904/1654/5469/51433/55571/8678/3479/5934/65992/1017/6604/6198/115426/51379/6421/6733/25/5641/2263/5902/811/1027/10370/79915/1778/4041/23019/5890/9337/55023/3192/6790/904/301/1663/1111/994/993/23636/9525/8558/25970/23137/10514/10869/3398/6659/643/1164/7474/11200/7157/8877/252983/8766/5581/2033/199/1019/64848/684…
CCOC	BP	GO:0045862	positive regulation of proteolysis	325	0.399281	1.40956	9.999e-05	0.00471207	3553/3329/4780/91445/4088/26263/3336/10221/6188/9810/7917/4627/51079/51667/10550/4155/9817/1654/1454/28951/55741/65992/1432/3428/84236/5641/1453/2896/27166/5700/3092/5720/4067/3965/9798/54467/6790/23787/25897/5663/177/406991/5366/1611/28952/8554/51429/6850/2023/26471/10392/6774/1509/10016/57154/55122/10892/112399/55848/27141/83874/79594/10425/54998/5045/101/1512/8743/29843/57539/91304/2934/152503…
CCOC	BP	GO:0045930	negative regulation of mitotic cell cycle	296	0.408612	1.43763	9.999e-05	0.00471207	9125/4194/4088/57551/6154/598/5706/1499/9344/5514/65123/4849/1647/55755/5691/5715/7465/9656/55571/1739/5934/678/1021/5883/1017/51696/25/10201/27183/5707/80198/4998/1027/7508/5700/694/5720/23019/652/3550/9337/29980/6790/8454/677/79858/5546/1111/5692/406991/84861/4361/5710/6659/1112/60561/10106/80279/146956/11200/7157/23513/2033/54998/1019/64848/197342/51451/25949/5689/1026/55743/5704/1877/10197/14…
CCOC	BP	GO:0046677	response to antibiotic	296	0.391837	1.37861	9.999e-05	0.00471207	3178/55139/55929/4780/6678/598/4736/3371/84919/6188/1906/7284/51150/51526/23367/1277/23135/5970/10628/8678/388/6778/3162/7703/10131/5603/25/5660/2263/1788/8428/1027/3320/10280/11179/3725/3184/301/1663/11143/109/10105/23028/406991/9869/6546/847/1958/2806/6774/94241/10287/1080/7157/7128/5516/8877/6382/79813/5581/23064/2934/140885/5580/867/210/6714/10276/7298/10935/7337/10097/3383/5151/7226/2308/189…
CCOC	BP	GO:0046700	heterocycle catabolic process	508	0.390552	1.39761	9.999e-05	0.00471207	4869/6138/3837/9125/7431/79033/4780/6143/6210/79048/6154/6175/4736/23405/5706/6188/5976/23367/4849/7316/25873/5691/6499/6230/10492/5715/51594/7529/55571/678/9967/3162/23318/79077/6146/1432/2107/26986/6222/8570/255967/5707/80198/23381/1660/23369/57819/1797/5700/6217/5720/84153/23019/9887/219988/9698/6208/23644/1656/6204/29102/3005/9337/51441/3192/677/3184/149041/22882/9924/23498/6141/9775/5692/161…
CCOC	BP	GO:0046822	regulation of nucleocytoplasmic transport	98	0.475421	1.58002	9.999e-05	0.00471207	3728/3553/55929/9972/4088/54439/5296/11142/8086/1432/51496/26993/84455/1660/2010/57510/652/2316/5663/23636/2621/10657/22916/10411/7531/7157/5295/5566/6830/5580/999/10155/1894/3059/5501/64062/8692/5781/55696/6672/11315/11261/55781/51366/5494/5784/8021/2932/8841/55677/127933/4193
CCOC	BP	GO:0048024	regulation of mRNA splicing, via spliceosome	82	0.525995	1.72878	9.999e-05	0.00471207	3178/6429/10521/6428/6651/5935/6433/58517/1859/6430/9967/84081/55234/6733/23543/6732/10181/3192/84872/10657/6432/1153/79171/6625/7072/84991/26528/29890/11338/10179/9904/64783/494115/51759/4154/9733/29896/6426/22938/4928/10659/83989/3181/3191/6434/10284/83759/51341/9588/10262/140890/23210/10150
CCOC	BP	GO:0048524	positive regulation of viral process	101	0.478012	1.59185	9.999e-05	0.00471207	128637/5432/6597/6667/51773/103/10450/23367/1654/6895/79720/26986/6733/6882/27183/1660/858/5091/6732/3965/5430/3725/2962/904/23633/9525/51497/91392/9126/1072/51495/2033/10465/64848/23076/128866/6829/5438/7879/302/9218/5435/1025/201626/64710/3956/5440/3838/5433/22938/5886/2040
CCOC	BP	GO:0050657	nucleic acid transport	172	0.446555	1.5346	9.999e-05	0.00471207	4869/3178/9972/6429/3692/9804/6428/54439/5976/10073/8086/55706/220988/10211/26097/6430/23511/26993/6421/8570/8888/8189/2733/23381/1660/7048/57510/55746/9887/84271/3192/677/9775/10212/23636/10657/55110/11260/6209/22916/6432/55110/9688/9961/6059/9785/3267/10189/8106/25909/26019/9793/54890/1984/6830/84946/79228/29890/11338/10898/9984/7248/64901/64062/23144/6311/23039/9883/1069/5433/84321/6426/55781/…
CCOC	BP	GO:0050658	RNA transport	172	0.446555	1.5346	9.999e-05	0.00471207	4869/3178/9972/6429/3692/9804/6428/54439/5976/10073/8086/55706/220988/10211/26097/6430/23511/26993/6421/8570/8888/8189/2733/23381/1660/7048/57510/55746/9887/84271/3192/677/9775/10212/23636/10657/55110/11260/6209/22916/6432/55110/9688/9961/6059/9785/3267/10189/8106/25909/26019/9793/54890/1984/6830/84946/79228/29890/11338/10898/9984/7248/64901/64062/23144/6311/23039/9883/1069/5433/84321/6426/55781/…
CCOC	BP	GO:0050684	regulation of mRNA processing	118	0.522628	1.75764	9.999e-05	0.00471207	3178/6429/10521/9810/11051/6428/6651/5935/6433/728642/58517/1859/6430/9967/84081/728642/55234/6733/23543/1660/6294/6732/10181/9667/3192/84872/904/677/10657/22916/6432/1153/10768/79171/8106/6625/6626/7072/84991/6830/26528/29890/11338/10898/6829/891/54623/10179/9646/9904/64783/1025/23144/494115/51759/4154/9733/29896/6426/22938/4928/10659/3297/83989/3181/3191/6434/10284/83759/55677/51341/9588/10262/…
CCOC	BP	GO:0050792	regulation of viral process	192	0.43075	1.48828	9.999e-05	0.00471207	22880/128637/5432/3609/6597/6667/51773/103/10450/23367/3576/1654/6895/79720/55337/3428/26986/6733/6882/27183/1660/63901/858/4938/5091/6732/7726/3965/6590/5430/85363/3725/2962/904/11267/23633/9525/684/9869/5987/51497/91392/9126/1072/8815/51495/440275/2033/10465/64848/23272/23076/84875/2934/128866/9636/3065/10318/10155/5371/6829/5438/7879/302/9218/5359/5435/8812/1025/7706/201626/64710/3956/54737/49…
CCOC	BP	GO:0050821	protein stabilization	160	0.431974	1.47877	9.999e-05	0.00471207	3329/481/4194/2597/4088/2319/11140/7917/57602/8239/10211/3479/83548/60485/23515/2896/5245/811/6789/57142/3092/3320/6788/2316/9919/64844/10869/819/6659/89781/10728/11200/7157/79594/252983/2033/2776/5295/23560/63943/5580/1026/23252/7248/9026/6135/1385/7756/23673/56912/5216/3304/56926/6125/3326/124997/6872/9894/11315/11261/84515/58525/6812/9529/1942/6201/79612/55729/1857/7305/10103/10576/64321/6400/…
CCOC	MF	GO:0050839	cell adhesion molecule binding	454	0.41758	1.48911	9.999e-05	0.00471207	6138/3728/3553/2060/1982/226/1192/4627/2013/1499/10801/421/87/23367/928/10397/1654/11329/7529/10985/57410/5829/3479/3685/1739/6376/4690/10893/5770/57175/2200/2017/3799/10458/7450/6712/1453/5902/811/8428/800/977/102/3655/2010/57142/1936/79026/2317/3675/5339/50807/11273/23164/4067/7148/8826/2316/1656/5493/9973/9798/5025/1289/11336/5331/255743/3069/667/6711/5663/7414/301/23042/2802/56924/3875/5792/3…
CCOC	MF	GO:0051020	GTPase binding	495	0.379145	1.35544	9.999e-05	0.00471207	3837/128637/19/9828/78992/10527/221178/26000/636/729540/64121/7074/55785/6653/10397/85442/81846/4296/55160/8678/23580/9267/11214/9266/55626/50618/160518/396/9909/2803/9844/23062/1104/4650/1856/389541/23527/5902/10542/1967/57819/1936/57510/3320/10526/9732/55188/10260/8826/8859/2316/10113/5585/84612/29966/6711/8892/7249/56924/8498/56882/9910/26030/27095/51479/1211/57522/8216/23348/11260/55054/2023/…
CCOC	BP	GO:0051098	regulation of binding	348	0.387158	1.36967	9.999e-05	0.00471207	9044/340061/55869/80011/9759/567/7114/25942/4088/51773/1499/3280/1460/7074/23394/6653/10211/1454/166/1488/3400/65981/3479/65992/3162/6604/64324/3428/4035/8664/25/90780/56998/23383/8189/1660/6789/79139/652/26119/6788/6590/3005/146057/3725/6790/2962/5663/1663/121665/23493/177/5792/9775/23028/3398/6281/146198/7474/808/114609/5334/5516/2033/5329/409/4140/23560/7009/5566/60/64855/5580/6714/154/84893/5…
CCOC	BP	GO:0051168	nuclear export	179	0.492771	1.69672	9.999e-05	0.00471207	4869/3553/56478/3178/6310/9972/6429/3692/6428/54439/5976/55341/8086/55706/26097/6430/11214/54535/51496/23511/26993/8888/9147/8189/2733/23381/84445/811/1660/2010/57510/55746/84934/9887/84271/8498/9775/10212/23636/2621/10657/55110/11260/6209/22916/6432/10411/55110/9688/6059/57154/10768/10892/9785/3267/7531/7157/10189/8106/26019/1434/5566/54890/1984/6830/84946/79228/29890/11338/10898/23214/9984/7248…
CCOC	BP	GO:0051169	nuclear transport	313	0.470167	1.65722	9.999e-05	0.00471207	4869/3728/3837/3553/56478/3178/6310/55929/9972/6429/4088/26263/3692/10527/6428/54439/5514/729540/5296/5976/11142/55341/10073/8086/55706/5469/10628/26097/6430/11214/54535/1432/51496/23511/26993/8888/9147/8189/2733/84455/23381/84445/811/1660/2010/57510/55746/84934/10526/9887/652/2316/6633/84271/5663/7249/8498/9775/10212/23633/23636/2621/10657/5571/8125/55110/11260/3159/6209/6850/22916/6432/25929/10…
CCOC	BP	GO:0051170	import into nucleus	147	0.451549	1.53861	9.999e-05	0.00471207	3728/3837/3178/55929/9972/4088/10527/5514/729540/5296/11142/10073/5469/10628/1432/23511/84455/55746/10526/652/2316/6633/5663/7249/23633/23636/5571/6850/25929/9688/6774/7157/79760/1434/5295/6628/84268/5580/1026/999/26060/10155/5371/51307/1894/3059/64901/55374/868/8692/9670/55696/207/55705/60468/754/23534/11218/11261/9883/3838/51366/50628/79711/4928/120892/6636/129401/406/8021/8841/3840/4000/4792/1…
CCOC	BP	GO:0051225	spindle assembly	101	0.496251	1.65259	9.999e-05	0.00471207	3837/10844/6188/10274/22974/8086/4733/10464/27229/6047/1104/1453/84445/1778/56647/2316/55142/3192/6790/5119/9525/79441/55154/9126/57132/11200/85378/57519/8766/26054/9611/128866/10783/54617/23354/26271/4926/93323/7756/115106/4292/2801/3304/55125/4751/387/152185
CCOC	BP	GO:0051235	maintenance of location	280	0.384374	1.34956	9.999e-05	0.00471207	10210/7405/3553/30001/19/7114/10142/11124/84649/53373/706/23568/775/9817/6653/4601/7529/3685/6376/10945/25777/2200/55187/5467/23515/25/5031/54923/811/4795/9113/11079/4067/64083/2316/23230/1535/5331/3192/5330/28952/3710/6546/55636/10956/949/23353/3708/5144/808/9001/7070/4644/5581/8733/288/9619/5566/148867/57584/2934/11014/5465/6500/5371/2495/487/5335/10523/7782/857/7226/9474/2512/22821/9446/8943/4…
CCOC	BP	GO:0051236	establishment of RNA localization	175	0.448262	1.54201	9.999e-05	0.00471207	4869/3178/9972/6429/3692/9804/6428/54439/5976/10073/8086/55706/220988/10211/26097/6430/23511/26993/6421/8570/8888/8189/2733/23381/1660/7048/57510/55746/9887/84271/3192/677/7013/9775/10212/23636/10657/55110/11260/6209/22916/6432/55110/9688/9961/6059/9785/3267/10189/8106/25909/26019/9793/54890/1984/6830/84946/79228/29890/11338/10898/9984/7248/64901/64062/23144/6311/23039/9883/1069/5433/84321/6426/5…
CCOC	BP	GO:0051272	positive regulation of cellular component movement	484	0.391587	1.39938	9.999e-05	0.00471207	3553/14/27086/9759/4780/7114/4088/6678/6667/9448/1906/79647/10507/80781/4192/7074/6239/3576/7422/1277/7494/388/3479/3685/65992/3162/3488/1432/25777/4035/284119/375056/6810/4638/25/5641/5031/4249/2896/811/977/102/3655/57142/91/3675/7048/9732/4067/3570/652/8826/2316/3965/23587/5025/58191/3725/3480/301/57556/29984/8764/958/177/22800/91663/2621/406991/3791/23224/6546/23328/949/6776/54910/6774/10016/5…
CCOC	MF	GO:0051427	hormone receptor binding	170	0.464266	1.5941	9.999e-05	0.00471207	3728/27086/2521/9969/4088/6597/11176/24148/23054/1499/23081/7297/79039/5469/7421/1488/2778/9967/6604/64324/3164/9612/10524/6605/6047/1051/6882/811/9113/23019/5585/9282/2099/2274/23028/8289/23636/64210/8554/3159/10025/6774/6801/3727/8896/10499/8202/6777/2033/9611/6714/135112/6256/9730/81/23426/1616/167465/7533/8204/5781/5916/5111/3091/171023/5925/2114/6872/11315/23558/22938/6867/5579/133522/6881/4…
CCOC	BP	GO:0051603	proteolysis involved in cellular protein catabolic process	645	0.362903	1.30634	9.999e-05	0.00471207	1457/10210/80011/55139/84196/5094/202052/29116/4780/57695/23352/91445/81502/26263/11124/10221/7353/5706/11011/9810/1459/7917/26133/8881/1499/51667/116988/57602/7316/54620/9817/8239/55666/5691/6388/1454/84961/284996/28951/51433/5715/5930/55741/7494/65992/118424/1017/79720/130617/84236/65264/54850/10524/5641/6047/27183/9147/1453/5707/55230/63891/23197/64777/9113/5700/369/8405/9820/5720/550/8722/165…
CCOC	BP	GO:0051607	defense response to virus	204	0.402046	1.3931	9.999e-05	0.00471207	340061/23586/3553/5094/26057/3609/25942/7353/10146/10521/6773/103/1653/55666/5970/6895/8678/10955/55337/3428/10084/1660/23369/63901/4938/665/10346/10758/9698/2316/85363/3455/3588/6397/1130/55703/79132/958/10379/5366/7098/684/10771/81622/10379/9188/6059/79102/7128/79594/440275/6502/53840/9636/2537/84166/25939/29110/79671/5371/8772/54941/5359/8692/60509/54476/7706/5654/201626/9582/51284/256987/4940…
CCOC	BP	GO:0051651	maintenance of location in cell	192	0.434868	1.5025	9.999e-05	0.00471207	10210/7405/30001/7114/10142/53373/706/23568/775/6653/6376/10945/25777/55187/23515/25/5031/54923/811/11079/4067/64083/23230/1535/5331/3192/5330/3710/6546/55636/10956/23353/3708/5144/808/9001/7070/4644/5581/8733/288/5566/148867/57584/2934/11014/6500/5371/2495/487/5335/10523/7782/857/7226/9474/2512/22821/9446/8943/5777/3709/309/2548/9913/207/80024/808/3934/5027/3098/581/23345/6672/11315
CCOC	BP	GO:0051656	establishment of organelle localization	372	0.365667	1.29668	9.999e-05	0.00471207	4869/3837/128637/22906/4131/4134/11004/56681/3692/4627/1499/636/81876/80208/10972/55755/4628/8678/1294/1739/55717/3162/79443/10464/25777/10948/283489/9527/8773/55291/3799/3835/10175/27183/1453/1778/56647/1639/1201/4067/89866/1785/3965/9919/10113/7109/3192/26286/5663/7013/23256/5119/23636/9525/27095/23224/26258/6209/6850/10096/23353/10016/6059/57132/10427/9001/9632/90411/8766/4644/83696/23513/8156…
CCOC	MF	GO:0060090	molecular adaptor activity	230	0.404955	1.41136	9.999e-05	0.00471207	23363/9972/23468/10142/5706/4627/636/54815/3667/6464/1739/4690/80014/11214/10432/25777/60485/9527/8773/6810/10458/1856/389541/10542/858/29775/10346/3092/23019/8826/26119/8844/85363/301/339451/23636/2621/143187/8417/64210/25970/23328/23353/10016/23162/55803/114609/84727/1278/51283/8440/409/10228/5295/10120/10519/288/55691/10636/160/9043/10111/10652/10019/55823/8775/9342/153090/857/9026/23426/11341…
CCOC	BP	GO:0061013	regulation of mRNA catabolic process	180	0.445282	1.53357	9.999e-05	0.00471207	4869/7431/79048/5706/5976/23367/7316/5691/10492/5715/51594/7529/678/9967/1432/26986/8570/5707/1660/23369/5700/5720/23019/9698/9337/51441/3192/677/3184/149041/5692/8125/5710/1153/10949/167227/114609/2475/9567/4670/55095/54890/57690/5073/10140/27161/5580/5689/5704/10197/51010/3315/4343/1994/9261/5688/57721/55147/7311/201626/9704/207/66037/1981/11044/54464/55802/26058/5719/51013/9513/328/7832/26135/…
CCOC	MF	GO:0061629	RNA polymerase II-specific DNA-binding transcription factor binding	264	0.462792	1.62154	9.999e-05	0.00471207	4869/3728/55929/27086/2521/4780/9969/25942/4088/6597/6667/11124/64320/11176/24148/10915/23054/1499/1108/23081/2353/79039/5469/7421/23269/1488/5970/5934/65992/9967/6604/64324/1432/3164/9612/1387/5467/25855/10524/6605/6047/1051/6882/6878/10270/811/9113/23019/582/5585/9282/3725/2099/2274/23493/23028/8289/23636/64210/405/8554/3159/10025/6774/55662/80279/6801/79918/3727/8896/10499/8202/6777/2033/60/96…
CCOC	BP	GO:0061919	process utilizing autophagic mechanism	464	0.393526	1.40428	9.999e-05	0.00471207	340061/1457/7405/91445/2597/1982/51422/11011/11140/9804/1459/51520/11180/53373/706/5296/81876/57602/1460/23367/5287/64121/256471/11337/81846/23192/1915/8678/7494/3162/79443/23339/79720/55626/3428/23118/84971/2017/55187/64601/25/10524/5660/27183/389541/10542/10645/665/9146/10346/1201/533/6885/3320/65991/60673/9682/9550/23230/85363/84148/528/5663/7249/57231/11267/23256/54472/9525/143187/826/1611/84…
CCOC	CC	GO:0070161	anchoring junction	704	0.370703	1.33735	9.999e-05	0.00471207	4869/23363/23586/3728/7431/481/5094/30011/6143/567/7145/3339/6175/4736/3371/9019/71/2319/9448/10146/6188/4627/6522/1499/5604/55591/421/87/928/23094/7074/55870/10211/23150/7529/9656/388/5829/3685/1739/9267/889/4690/9266/6146/4035/10109/57175/2017/26986/8773/6222/8994/23092/4892/8189/811/977/858/10544/102/3655/55740/6217/79026/10971/2317/3675/5339/6513/3856/23164/23385/8826/6208/22801/1785/2316/549…
CCOC	BP	GO:0070301	cellular response to hydrogen peroxide	86	0.483706	1.59558	9.999e-05	0.00471207	55139/4780/6188/51526/23135/5970/8678/388/6778/7703/10131/5603/25/5660/10280/11179/301/10105/406991/7128/8877/23064/140885/5580/6714/10276/5151/7226/2308/1894/4217/11035/3066/5111/1545/10494/3934/2113/11315/328/2309/3297/5598/9314/120892/51157/4193/5562
CCOC	MF	GO:0070491	repressing transcription factor binding	69	0.51518	1.67105	9.999e-05	0.00471207	55929/9759/23468/25942/6667/10915/1499/1108/26155/166/5970/65992/23613/5467/10524/582/6774/860/3065/5465/6929/57504/51564/80139/3146/3066/11315/11218/9219/5932/9112/583/6497/145258/582/6908/406/585/9734/7089/4609/1487/6717
CCOC	CC	GO:0070603	SWI/SNF superfamily-type complex	73	0.512719	1.66966	9.999e-05	0.00471207	1457/55929/10847/6597/2186/51773/1108/283899/10042/54815/6604/10524/6605/8295/65980/57492/8289/5928/83444/57634/10902/7528/1107/3065/54617/57504/26039/55193/6601/3066/8193/5925/8607/9219/10856/9112/5931/23512/53615/51341/6602/10445/11177/93973/55274
CCOC	BP	GO:0070646	protein modification by small protein removal	255	0.404846	1.41651	9.999e-05	0.00471207	23586/84196/57695/4194/2648/4088/7353/5706/9804/283899/57602/114785/7316/9817/8239/5691/5715/8678/205564/26168/5707/55230/63891/9146/8295/55252/5700/5720/6885/8464/4738/2099/51720/27005/5692/993/10869/221937/10454/54532/5710/7375/10254/1080/7157/7128/83444/3607/2873/2033/64426/409/7528/29761/60/26054/6502/29843/5689/154/5704/9960/10318/54617/10980/10197/23252/84101/4089/8533/11047/8517/5688/5423/…
CCOC	BP	GO:0070925	organelle assembly	764	0.369654	1.33625	9.999e-05	0.00471207	4869/340061/23363/3837/9814/10844/128637/27148/2648/4134/387338/10142/6175/71/10146/3692/6188/1906/10274/636/10801/5573/3880/7277/81876/6491/22974/80208/8086/8481/92482/11337/55755/1654/4733/23192/1454/4628/8678/23195/55717/11214/1017/10432/10464/79720/55626/4205/27229/130916/116840/4957/8994/6047/255967/27183/1104/1453/4892/84445/23369/57560/5802/127733/4839/9146/1778/56647/1639/23059/3856/3320/…
CCOC	BP	GO:0070972	protein localization to endoplasmic reticulum	109	0.49639	1.6608	9.999e-05	0.00471207	6138/6143/6210/6154/6175/4736/6188/25873/6230/65992/10945/6146/130617/375056/6222/57142/6217/11079/89866/6208/6204/9919/6141/6727/6161/6136/6228/6132/10956/6165/6209/6159/6168/6155/6227/6747/6128/55973/8733/6167/128866/9697/11014/6171/23480/6135/9218/7311/6229/6125/6223/28972/6152/6201/29082/6156/55176/6160/120892/10952
CCOC	CC	GO:0071005	U2-type precatalytic spliceosome	49	0.527397	1.65982	9.999e-05	0.00471207	23451/24148/10992/10291/23524/8449/9092/84950/4236/55234/57819/3550/6633/9343/55110/27258/55110/10946/10594/9129/6628/26121/9128/79753/8175
CCOC	CC	GO:0071011	precatalytic spliceosome	50	0.534107	1.68399	9.999e-05	0.00471207	23451/24148/10992/10291/23524/8449/9092/84950/4236/55234/57819/3550/6633/9343/55110/27258/55110/10946/10594/9129/55119/6628/26121/9128/79753/8175
CCOC	CC	GO:0071013	catalytic step 2 spliceosome	77	0.505378	1.65259	9.999e-05	0.00471207	3178/23451/24148/10992/10291/10450/220988/23524/10492/9092/26986/57819/55596/9416/6633/9343/3192/51503/9775/55110/27258/55110/10946/10594/988/9785/10189/8896/4670/6628/25949/1659/3185/9410/8175/55696/55094/56949/84292/6426/22938/10236/57461/10250/3181/6636/58509/51340/9716/3183/3187/23450/8899/53938/6635/7307/6637/51645
CCOC	BP	GO:0071103	DNA conformation change	304	0.394575	1.38933	9.999e-05	0.00471207	4869/22880/50809/11176/1786/10146/23421/50485/51773/10051/1108/26155/80205/55870/4174/1653/7316/57798/1654/4176/22893/6046/26993/9918/25/4678/89797/10270/1788/1660/2968/7508/10664/54921/6732/3005/83743/22907/80152/301/1663/146059/5119/5928/9869/55636/3159/4361/3021/8815/7157/2547/29855/23132/1106/7150/23272/23064/92797/4171/7994/84875/84181/1107/9557/57169/23522/10111/3065/84893/23347/54617/64681…
CCOC	BP	GO:0071166	ribonucleoprotein complex localization	115	0.466309	1.56591	9.999e-05	0.00471207	4869/9972/6429/3692/6428/5976/8086/55706/26097/6430/23511/26993/8888/8189/2733/23381/55746/9887/84271/9775/10212/23636/55110/11260/6209/22916/6432/55110/9688/6059/9785/3267/10189/8106/26019/54890/1984/6830/84946/79228/26121/29890/11338/10898/9984/7248/9883/5433/84321/6426/55781/10482/4928/51042/84248/10250/84324/3181/129401/8021/199746/55677
CCOC	BP	GO:0071236	cellular response to antibiotic	130	0.452721	1.53147	9.999e-05	0.00471207	3178/55139/4780/6188/51526/23367/23135/5970/8678/388/6778/7703/10131/5603/25/5660/1788/1027/10280/11179/301/1663/109/10105/406991/1958/94241/1080/7157/7128/8877/5581/23064/140885/5580/6714/10276/10097/5151/7226/2308/1894/1616/4217/3709/1946/4208/11035/3066/5111/1545/10494/3934/54464/2113/11315/328/5155/2309/3297/5598/9314/120892
CCOC	BP	GO:0071383	cellular response to steroid hormone stimulus	225	0.392284	1.36565	9.999e-05	0.00471207	9125/27086/10424/6597/10521/1906/23054/1499/81606/7068/79039/5469/7421/65992/678/11214/10432/8085/3164/9612/5467/23543/7182/10524/6047/5245/811/9113/6294/23019/652/29966/7035/9667/3192/677/2099/2908/2274/301/8289/8554/2063/8202/2033/9975/409/476/6502/9611/6714/3065/5465/57658/6256/7337/3383/2308/23426/164091/1616/167465/7533/56937/8204/10018/5916/387/5925/490/11315/51389/23558/51366/687/2100/1123…
CCOC	BP	GO:0071426	ribonucleoprotein complex export from nucleus	114	0.463618	1.55574	9.999e-05	0.00471207	4869/9972/6429/3692/6428/5976/8086/55706/26097/6430/23511/26993/8888/8189/2733/23381/55746/9887/84271/9775/10212/23636/55110/11260/6209/22916/6432/55110/9688/6059/9785/3267/10189/8106/26019/54890/1984/6830/84946/79228/29890/11338/10898/9984/7248/9883/5433/84321/6426/55781/10482/4928/51042/84248/10250/84324/3181/129401/8021/199746/55677
CCOC	BP	GO:0071496	cellular response to external stimulus	309	0.379926	1.33867	9.999e-05	0.00471207	23334/3553/3178/9759/4780/9681/26263/1312/3371/51520/7391/2353/5287/64121/23394/1647/4055/5032/11337/1277/5469/7421/166/10985/9463/8678/7494/3162/79077/55626/3428/10458/8428/9780/3655/6513/4067/4214/25828/8493/23235/4316/5025/1535/3725/958/1111/2621/5366/1611/7098/2697/10514/143686/56270/54434/5251/7157/440275/2475/7378/467/199/476/6502/29103/5029/54332/867/53349/6720/1026/2242/54795/8408/3383/87…
CCOC	BP	GO:0071826	ribonucleoprotein complex subunit organization	174	0.465617	1.60105	9.999e-05	0.00471207	1975/23451/10421/6175/24148/23405/8666/3692/11051/10291/103/6433/10073/1653/9092/6895/6430/23195/7536/8664/6733/3799/51747/1660/96764/4839/3320/65003/9416/6732/6208/10181/6204/6633/51386/22907/8661/6136/6209/7375/25929/84231/10946/10594/192669/6128/10728/9129/79760/192670/51631/6628/23064/8668/27161/26121/55692/1659/6135/11171/3831/8175/8662/6125/29777/7458/56949/26747/3326/8607/26523/1968/1939/1…
CCOC	BP	GO:0072331	signal transduction by p53 class mediator	256	0.424665	1.48605	9.999e-05	0.00471207	1457/10210/9125/4194/51422/6154/1459/7917/1108/26155/1460/22974/4849/1647/10397/112858/22976/55571/1859/5934/5883/1017/1432/3428/10524/84289/6882/6878/1027/79915/4839/23019/9337/8493/6790/2272/1111/64844/23028/5928/406991/5366/10514/5564/5571/4646/4361/6659/84126/26471/94241/80279/8445/11200/7157/79813/2033/64769/7994/1107/10111/1026/3065/8550/29965/5371/54700/891/666/22925/6135/6873/54971/6117/5…
CCOC	BP	GO:0072594	establishment of protein localization to organelle	498	0.388227	1.38822	9.999e-05	0.00471207	6138/3728/3837/55929/3329/9972/6143/2060/6210/9520/4088/6154/6175/4736/6188/9804/1459/51520/10005/10527/51079/5514/729540/706/5296/57602/11142/4074/10073/7316/8239/6653/25873/6230/5469/7529/10628/8678/118424/6146/1432/79720/130617/130916/23511/55187/5189/6222/27183/9179/84455/665/9146/6217/10971/3320/55746/10526/652/6208/1785/2316/6204/23230/5663/7249/11267/7013/55135/6141/8540/23633/6727/23636/4…
CCOC	BP	GO:0072599	establishment of protein localization to endoplasmic reticulum	85	0.493616	1.6267	9.999e-05	0.00471207	6138/6143/6210/6154/6175/4736/6188/25873/6230/6146/130617/6222/6217/6208/6204/6141/6727/6161/6136/6228/6132/6165/6209/6159/6168/6155/6227/6747/6128/6167/128866/9697/6171/23480/6135/7311/6229/6125/6223/28972/6152/6201/29082/6156/55176/6160/10952/6234
CCOC	BP	GO:0090068	positive regulation of cell cycle process	264	0.396302	1.38857	9.999e-05	0.00471207	4869/3553/9125/26057/4194/3552/25942/6154/1906/23476/4849/286053/1647/55904/1654/5469/51433/55571/8678/3479/5934/65992/1017/6604/115426/51379/6421/5902/1027/79915/1778/4041/23019/5890/9337/55023/3192/6790/301/1663/994/993/23636/9525/8558/25970/23137/10514/10869/3398/6659/643/7474/11200/7157/8877/252983/8766/5581/2033/199/1019/6840/5566/1026/54617/5962/5371/891/153090/51529/26271/1894/57504/54623/…
CCOC	MF	GO:0090079	translation regulator activity, nucleic acid binding	91	0.50642	1.67569	9.999e-05	0.00471207	1975/1982/8666/3692/23/7284/23367/1915/10985/2107/26986/8664/219402/84285/91574/1967/54676/1936/51386/8892/8661/51247/54516/9811/9567/10102/1984/8668/27161/7298/8891/8890/80325/8662/7458/163255/66037/1981/1968/84340/1939/1983/5813/8672/51065/8669/80315/27335
CCOC	BP	GO:0090130	tissue migration	266	0.38391	1.34532	9.999e-05	0.00471207	3728/14/27086/4780/7114/6678/6667/9448/1906/4627/2013/1460/6239/7422/22976/388/5829/889/3162/3164/57175/375056/5467/25/5641/2896/90627/811/29775/57142/3675/7048/23189/652/5585/5025/3725/301/2196/958/406991/3791/23328/949/6776/10016/7474/3688/2475/80005/8766/11221/5581/4070/10519/8828/2050/23473/1512/4163/91862/6714/23499/9647/5335/153090/3315/54566/25865/83481/11171/51466/51564/57381/54443/5216/5…
CCOC	BP	GO:0090132	epithelium migration	261	0.385256	1.34922	9.999e-05	0.00471207	3728/14/27086/4780/7114/6678/6667/9448/1906/4627/2013/1460/6239/7422/22976/388/5829/889/3162/3164/57175/375056/5467/25/5641/2896/90627/811/29775/57142/3675/7048/23189/652/5585/5025/3725/301/2196/958/406991/3791/23328/949/6776/10016/7474/3688/2475/80005/8766/11221/5581/4070/10519/8828/2050/23473/1512/4163/91862/6714/23499/9647/5335/153090/3315/54566/25865/83481/11171/51466/51564/57381/54443/5216/5…
CCOC	BP	GO:0097190	apoptotic signaling pathway	553	0.368337	1.32075	9.999e-05	0.00471207	1457/10210/3553/30001/4780/3552/2139/4088/6154/11124/598/6188/1459/7917/1499/51079/26155/10550/4055/11337/1654/7529/5970/8678/7494/3479/3685/6376/4690/5883/3162/7703/5770/10131/10955/3428/2017/5467/6421/6810/25/84289/1051/27166/8428/79915/6789/665/3655/91/10971/3092/3856/9191/3570/652/6788/3965/55023/5025/10277/3725/8454/5663/2272/10105/3875/64844/23028/5519/406991/5366/1611/7098/10514/10771/2023…
CCOC	BP	GO:0097193	intrinsic apoptotic signaling pathway	267	0.384255	1.34669	9.999e-05	0.00471207	10210/30001/4780/6154/598/6188/7917/51079/26155/10550/1654/8678/7494/4690/5883/3162/5770/10131/10955/3428/6421/25/1051/8428/79915/8454/2272/10105/64844/23028/406991/5366/10514/2023/26471/3708/8445/10961/27141/11200/7157/8440/201163/7417/2033/5329/5295/7009/4841/5580/6714/1026/2537/3065/84893/29965/5371/51657/9647/54700/487/153090/468/857/666/3315/6135/4976/4217/5771/6477/4170/5423/8876/51741/4292…
CCOC	CC	GO:0098791	Golgi apparatus subcompartment	310	0.380042	1.33916	9.999e-05	0.00471207	116985/10142/78992/636/4074/6480/6653/2804/4924/9463/8678/6844/10893/55717/83548/25825/25963/9382/90196/9527/6810/2803/23062/2896/10618/9179/84342/102/5007/1201/2589/8703/1785/8702/64083/283987/2524/26286/25776/2802/23256/51643/143187/1211/51429/27236/51107/8907/64090/55627/10466/1213/66005/92979/5125/57574/8766/83696/127845/10228/84283/9469/5045/10564/6272/9980/27252/55204/53349/51062/999/8549/9…
CCOC	BP	GO:0098813	nuclear chromosome segregation	237	0.402518	1.40455	9.999e-05	0.00471207	55869/3837/11004/10274/7917/1499/10051/114799/286053/55706/55755/51433/8678/10464/283489/26993/9918/6421/3835/27183/23383/10270/80198/1778/9113/10664/54921/90417/27030/3550/3192/1663/7013/5119/23636/9525/10734/23137/84861/23126/4361/10096/55154/23353/9126/57132/146956/8766/192670/197342/9985/51451/79643/5518/128866/10783/54617/996/29781/23047/10097/891/699/51529/26271/84101/1894/200942/4926/7756/…
CCOC	CC	GO:0098852	lytic vacuole membrane	311	0.376677	1.32741	9.999e-05	0.00471207	23334/51374/9681/114790/53373/4074/80208/256471/1291/10211/1915/55717/23339/10948/4035/64601/5660/2896/389541/23457/10542/2767/79026/1201/23385/9550/89845/9741/5025/528/5663/57231/80331/8417/7098/684/51479/201266/1211/4646/8029/5284/8907/949/1889/526/1509/9842/8763/5826/1080/1213/5476/92979/57153/2475/83985/245973/9516/223082/10548/55652/535/950/84283/2776/23531/7107/6272/55317/160/2783/9114/6009…
CCOC	BP	GO:0140014	mitotic nuclear division	255	0.411922	1.44127	9.999e-05	0.00471207	23363/3837/3553/3552/11004/1906/10274/10051/22974/8086/286053/55755/4733/51433/8678/3479/10464/283489/26993/9918/10201/3835/27183/1104/23383/10270/5902/1027/858/56647/54921/9820/90417/4041/652/3550/2316/55023/3192/6790/79866/1111/5119/23636/9525/25970/23137/84861/23126/55154/9126/57132/11200/8877/8766/81565/54998/51451/79643/5518/128866/10783/54617/146691/996/29781/23047/51547/891/699/51529/26271…
CCOC	MF	GO:0140030	modification-dependent protein binding	126	0.448954	1.51616	9.999e-05	0.00471207	2060/23468/6597/11176/7353/7917/116988/23476/55904/130617/23613/23118/6046/84289/4297/65980/165918/4067/9682/55023/84148/51720/112869/10771/5710/84126/199990/10594/7128/338692/80853/55689/84875/22890/81858/8019/10318/54469/84656/8517/5777/7158/148479/88455/11091/124997/54737/57680/6872/22909/81550/10133/5886/51035/83746/5253/5887/11137/23512/84126/10498/5252/9641/9425/79831/56852/23310/254225/295…
CCOC	MF	GO:0140297	DNA-binding transcription factor binding	331	0.447134	1.57931	9.999e-05	0.00471207	4869/3728/55929/27086/9759/2521/4780/9969/23468/25942/4088/6597/6667/11124/64320/11176/24148/688/10915/23054/1499/1108/23081/7391/26155/2353/79039/6925/5469/7421/23269/5715/166/1488/5970/5934/65992/9967/6604/64324/1432/4205/23613/3164/9612/1387/5467/25855/10524/6605/6047/1051/6882/6878/10270/200186/811/9113/23019/582/5585/9282/3725/4209/2099/2274/23493/23028/8289/23636/64210/405/8554/3159/10025/6…
CCOC	BP	GO:1901361	organic cyclic compound catabolic process	551	0.377021	1.35177	9.999e-05	0.00471207	4869/6138/3837/9125/7431/79033/9784/4780/6143/6210/79048/6154/6175/1312/4736/23405/5706/6188/5976/23367/4849/7316/25873/5691/6499/6230/10492/5715/51594/7529/55571/678/9967/3162/23318/79077/6146/1432/2107/26986/6222/8570/255967/5707/80198/23381/1660/23369/57819/1797/5700/6217/5720/84153/23019/9887/219988/9698/6208/23644/1656/6204/29102/3005/9337/51441/3192/677/3184/149041/22882/9924/23498/6141/977…
CCOC	BP	GO:1901796	regulation of signal transduction by p53 class mediator	173	0.436741	1.50127	9.999e-05	0.00471207	1457/4194/51422/6154/1459/1108/26155/1460/22974/112858/1859/5883/1017/1432/10524/84289/6882/6878/79915/4839/6790/1111/64844/23028/5928/406991/5366/5564/5571/4361/84126/94241/80279/8445/11200/7157/79813/2033/64769/7994/1107/10111/3065/8550/5371/54700/22925/6135/6873/54971/6117/53632/7156/6615/55003/6125/3066/207/11198/5985/754/6872/9219/5983/545/6749/5932/6874/5600/27063/6201/5931/6881/84126/3090/…
CCOC	BP	GO:1901987	regulation of cell cycle phase transition	418	0.415224	1.47759	9.999e-05	0.00471207	4869/9814/9125/26057/4194/25942/10142/57551/6154/5706/8881/9344/7277/23476/22974/4849/286053/8481/1647/55904/55755/1654/5691/1454/51433/5715/7465/22976/55571/5934/65992/678/1021/1017/6604/4957/27183/1453/5707/4998/1027/79915/7508/1778/5700/1639/5720/3320/23019/3550/5890/9702/9337/29980/55142/6790/8454/677/79858/301/51720/1111/5692/994/993/9525/406991/8558/84861/3398/79441/4361/5710/6659/1112/6056…
CCOC	BP	GO:1901988	negative regulation of cell cycle phase transition	228	0.396072	1.37953	9.999e-05	0.00471207	9125/4194/57551/6154/5706/9344/4849/1647/55755/5691/5715/7465/55571/5934/678/1021/1017/27183/5707/4998/1027/5700/5720/23019/3550/9337/29980/6790/8454/677/51720/1111/5692/406991/84861/4361/5710/6659/1112/60561/10106/80279/11200/7157/2033/1019/51451/25949/5689/1026/5704/10197/6500/5371/891/699/26271/84101/5688/7756/131601/10263/81620/5111/56984/5925/581/701/26058/10385/1843/5719/1031/7832/5699/5685…
CCOC	BP	GO:1901990	regulation of mitotic cell cycle phase transition	390	0.413235	1.46768	9.999e-05	0.00471207	9814/9125/26057/4194/25942/10142/57551/6154/5706/8881/9344/7277/23476/22974/4849/286053/8481/1647/55904/55755/1654/5691/1454/51433/5715/7465/55571/5934/678/1021/1017/6604/4957/27183/1453/5707/4998/1027/79915/7508/1778/5700/1639/5720/3320/23019/3550/5890/9702/9337/29980/55142/6790/8454/677/79858/301/5692/994/993/9525/406991/8558/84861/3398/79441/4361/5710/6659/1112/60561/10106/80279/7531/11200/715…
CCOC	BP	GO:1901991	negative regulation of mitotic cell cycle phase transition	215	0.403931	1.40264	9.999e-05	0.00471207	9125/4194/57551/6154/5706/9344/4849/1647/55755/5691/5715/7465/55571/5934/678/1021/1017/27183/5707/4998/1027/5700/5720/23019/3550/9337/29980/6790/8454/677/5692/406991/84861/4361/5710/6659/1112/60561/10106/80279/11200/7157/2033/1019/51451/25949/5689/1026/5704/10197/6500/5371/891/699/26271/84101/5688/7756/131601/10263/81620/5111/56984/5925/581/701/26058/10385/1843/5719/1031/7832/5699/5685/51065/5708…
CCOC	BP	GO:1902115	regulation of organelle assembly	183	0.410067	1.41341	9.999e-05	0.00471207	4869/2648/4134/10146/1906/10274/10801/81876/6491/55755/4733/8678/11214/10432/116840/6047/255967/5802/1778/50807/11273/23019/1785/78999/79874/57787/3192/9924/23256/5119/23636/9525/8558/23224/26471/9126/57132/9001/6382/26045/57489/51626/26054/2934/128866/10807/6714/55823/5962/51657/8408/9638/4089/7430/4926/9474/255758/10806/3304/4208/6048/8396/387/6311/22873/84260/9742/152185/197135/200576/126731/1…
CCOC	BP	GO:1902532	negative regulation of intracellular signal transduction	451	0.371748	1.32541	9.999e-05	0.00471207	23334/3553/113791/4780/9681/7114/598/7353/51079/26155/5296/55870/55666/6653/1654/11329/284996/5970/7494/1859/1739/80014/5770/10131/8994/25/8437/5245/79915/23005/3675/23189/4067/652/23235/6397/3480/2099/401265/7249/2274/57556/8661/55450/10105/79132/91663/64844/23028/23636/406991/28952/10771/143686/8216/11117/2023/3708/9454/10016/80279/1848/8445/5144/808/5922/7128/3688/5516/79594/2475/2122/9516/575…
CCOC	BP	GO:1902749	regulation of cell cycle G2/M phase transition	200	0.4328	1.49824	9.999e-05	0.00471207	4869/9814/25942/10142/57551/5706/9344/7277/23476/22974/8481/55755/5691/1454/5715/22976/1017/6604/4957/27183/1453/5707/4998/79915/1778/5700/1639/5720/3320/5890/9702/29980/55142/6790/8454/51720/1111/5692/994/993/9525/406991/79441/4361/5710/1112/60561/80279/7531/7157/8766/1019/5566/9793/5518/25949/5689/5704/10197/5108/6500/23354/152110/891/26271/57504/93323/5688/115106/10806/84131/351/55125/4751/229…
CCOC	BP	GO:1903047	mitotic cell cycle process	794	0.406472	1.47032	9.999e-05	0.00471207	23363/3837/3553/9814/9125/26057/57695/4194/3552/4134/25942/10142/57551/6154/11004/598/5706/1906/10274/8881/10051/9344/6651/5514/7277/6491/23476/22974/65123/8086/4174/4849/286053/8481/1647/55904/55755/1654/4733/5691/1454/4176/51433/4628/5715/7465/9656/55571/8678/388/3400/3479/1739/5934/678/1021/5883/1017/10464/6604/6198/25777/91754/283489/26993/9094/116840/51379/9918/4957/54850/10201/3835/4678/271…
CCOC	BP	GO:1903050	regulation of proteolysis involved in cellular protein catabolic process	193	0.409563	1.41532	9.999e-05	0.00471207	1457/80011/4780/91445/26263/10221/11011/9810/1459/7917/51667/9817/1454/28951/55741/65992/1453/9113/5700/369/5720/54467/6790/25897/5663/2272/64844/28952/10869/819/8554/10956/26471/57154/10425/29761/5566/258010/29843/91304/210/55743/5704/25820/10197/5371/51009/7337/153090/857/6135/1452/9683/57805/3304/4779/6125/207/9695/3326/9709/116224/6872/11315/5747/23274/9529/5886/1942/51035/6201/5887/120892/10…
CCOC	BP	GO:1903311	regulation of mRNA metabolic process	287	0.475893	1.67257	9.999e-05	0.00471207	4869/3178/7431/79048/6429/5706/10521/9810/11051/6428/6651/5976/23367/5935/6433/7316/5691/10492/728642/58517/5715/51594/7529/1859/6430/678/9967/84081/1432/728642/55234/26986/6733/23543/8570/5707/1660/23369/5700/6294/5720/23019/6732/9698/10181/9337/9667/51441/3192/84872/904/677/3184/149041/5692/10657/8125/5710/22916/6432/1153/10768/10949/167227/114609/79171/8106/2475/6625/9567/6626/4670/55095/7072/…
CCOC	BP	GO:1903321	negative regulation of protein modification by small protein conjugation or removal	75	0.517139	1.68741	9.999e-05	0.00471207	55869/6188/1499/706/5970/25/10401/5663/64844/819/6659/7375/7128/51160/2475/5581/409/23560/84875/9636/11338/26271/857/84101/6135/9474/64359/9683/3304/6125/207/2874/6872/11315/11261/51366/9529/10625/51035/825/6201/9320
CCOC	BP	GO:1903362	regulation of cellular protein catabolic process	221	0.413158	1.4366	9.999e-05	0.00471207	1457/80011/29116/4780/91445/51374/26263/11124/10221/11011/9810/1459/7917/51667/9817/1454/28951/55741/65992/4035/1453/9113/5700/369/5720/3320/54467/6790/25897/5663/2272/64844/28952/10869/819/8554/10956/26471/57154/80279/7128/10425/29761/5045/5566/258010/29843/91304/210/55743/5704/25820/10197/55823/5962/5371/51009/7337/153090/857/7430/6135/302/1452/9683/57805/3304/4779/6125/207/9695/3326/9709/11622…
CCOC	BP	GO:1903827	regulation of cellular protein localization	496	0.368673	1.31806	9.999e-05	0.00471207	55869/3728/3553/55929/25942/9520/4088/56681/598/1459/1499/636/5296/57602/11142/6653/4924/1454/7529/55741/1739/6844/65992/118424/56850/5770/1432/51496/23613/4035/26993/6810/3799/27183/84455/84445/102/665/2010/29775/57142/10971/3675/11079/57510/3320/652/8826/89866/26119/2316/9919/91461/146057/57787/6711/5663/11143/7013/8500/55135/23028/23636/2621/5366/8417/55072/23327/2817/10956/10411/54434/7474/80…
CCOC	BP	GO:1903829	positive regulation of cellular protein localization	304	0.376103	1.32429	9.999e-05	0.00471207	3728/3553/55929/9520/4088/56681/1459/636/5296/57602/6653/7529/55741/1739/6844/65992/118424/1432/51496/4035/6810/3799/84455/2010/29775/57142/10971/3675/11079/8826/89866/2316/9919/57787/6711/5663/11143/55135/23636/2621/5366/55072/10411/54434/80279/161291/10055/89781/7531/7157/208/3688/51160/29098/245812/58489/8766/5581/10425/56947/10551/5295/2048/54741/10519/2207/288/5566/5583/5580/10807/6714/999/9…
CCOC	BP	GO:1903900	regulation of viral life cycle	136	0.438235	1.48651	9.999e-05	0.00471207	22880/128637/3609/103/10450/23367/3576/1654/6895/79720/55337/3428/26986/6733/27183/63901/858/4938/5091/6732/7726/3965/6590/85363/11267/23633/9525/684/9869/5987/91392/9126/8815/51495/440275/10465/64848/23272/84875/2934/128866/9636/10318/10155/5371/302/9218/5359/8812/7706/201626/64710/3956/54737/4940/3838/27350/5886
CCOC	CC	GO:1904949	ATPase complex	77	0.512283	1.67517	9.999e-05	0.00471207	1457/55929/10847/6597/2186/51773/1108/283899/10042/54815/6604/10524/6605/79915/8295/65980/57492/8289/5928/83444/57634/10902/7528/1107/3065/54617/57504/26039/55193/6601/3066/8193/5925/8607/9219/10856/9112/5931/23512/53615/51341/5981/6602/10445/11177/93973/55274/7415
CCOC	CC	GO:1990234	transferase complex	730	0.370106	1.33646	9.999e-05	0.00471207	84333/10210/7405/55929/5432/2648/9681/51422/23468/9810/26133/51773/51646/23054/8881/23081/5573/5296/100128731/5287/51755/55167/3703/286053/54620/9817/9898/9739/79724/84961/5469/50717/51433/3667/23269/22976/5211/23135/8678/5980/118424/1021/200185/7703/1017/8085/55832/63925/1387/27154/54850/10524/5261/84289/6882/26168/6878/1027/2968/51082/8295/4297/56647/91/8405/9820/550/165918/6885/79139/8411/3392…
CCOC	MF	GO:1990837	sequence-specific double-stranded DNA binding	786	0.341833	1.23628	9.999e-05	0.00471207	6928/376940/84333/2355/3329/23598/9759/51621/4780/25942/4088/6597/11004/6667/23648/11176/688/6188/9580/6773/84159/1108/3280/1388/5089/84504/2353/57659/6239/4174/11278/7068/1647/6668/84619/4601/4091/6925/5469/7421/4176/200014/23269/22887/23135/5970/7494/165/6778/5934/55810/64324/5460/51780/4205/3428/4799/3164/26205/7022/63925/1387/5467/6421/7182/25/6605/1051/463/7764/112950/4998/1788/51385/1660/22…
CCOC	CC	GO:1990904	ribonucleoprotein complex	605	0.454493	1.63334	9.999e-05	0.00471207	4869/6138/3178/7431/1975/9553/2521/3609/6143/6210/2597/79048/23468/387338/100302197/23451/6154/693216/10421/6175/57532/4736/24148/23405/143/8666/10146/3692/6188/10521/10992/10291/103/26155/65095/5976/10450/23367/5935/1653/220988/10285/1654/4733/25873/23524/6230/10492/51073/4628/8449/10985/9092/6895/84950/1859/689/10432/84081/6146/3608/4236/56945/130916/7536/693221/26993/55234/26986/8664/6222/8994…
CCOC	BP	GO:2000147	positive regulation of cell motility	470	0.39322	1.40367	9.999e-05	0.00471207	3553/14/27086/9759/4780/7114/4088/6678/6667/9448/1906/79647/10507/80781/4192/7074/6239/3576/7422/1277/7494/388/3479/3685/65992/3162/3488/1432/25777/4035/284119/375056/6810/4638/25/5641/5031/4249/2896/811/977/102/3655/57142/91/3675/7048/9732/4067/3570/652/8826/2316/3965/23587/5025/58191/3725/3480/301/57556/29984/8764/958/177/22800/91663/2621/406991/3791/23224/6546/23328/949/6776/54910/6774/10016/5…
CCOC	BP	GO:2001252	positive regulation of chromosome organization	163	0.423597	1.4514	9.999e-05	0.00471207	80351/22880/3553/3178/2648/25942/1786/9810/1499/5514/23476/286053/55904/7422/51433/22976/26097/8678/26993/6421/10270/4297/94104/3192/3184/1663/11143/7013/23028/23137/9869/4361/122953/7157/23272/5073/221477/10111/6720/8550/10155/5371/891/2067/51529/4089/54623/4926/25865/9646/5609/1025/4751/81620/26053/5925/54737/10856/9733/23558/25836/545/22938/54904/7520/225689/8726/140609/120892/55729/6886/3181/…
CCOC	CC	GO:0022625	cytosolic large ribosomal subunit	44	0.582028	1.81173	0.00010005	0.00471207	6138/6143/6154/6175/4736/25873/6146/6141/6161/6136/6132/6165/25929/6159/6168/6155/6128/6167/6166/6171/6135/6838/7311/6125/9513/6152/6156/6160
CCOC	BP	GO:1905898	positive regulation of response to endoplasmic reticulum stress	37	0.583715	1.78465	0.00010006	0.00471207	4780/91445/7917/55741/7494/4690/5770/10955/22926/5366/8440/10551/5295/91304/153090/857/666/5771/10018/9695/581/9709
CCOC	MF	GO:0070717	poly-purine tract binding	26	0.687989	2.02132	0.000100412	0.00471207	6310/10450/1653/1654/10492/26986/27303/219988/3192/9775/10657/80336/5939/5937/7072/26528
CCOC	CC	GO:0000123	histone acetyltransferase complex	79	0.484979	1.58918	0.00019998	0.00787322	55929/2648/51773/55167/9898/1387/27154/10524/84289/6878/8295/6885/339287/8464/84148/23338/11143/112869/57634/55683/2033/10902/60/64769/55689/7994/23774/23522/6873/10933/9913/11091/8193/8607/10856/27097/6874/54107/26009/6881/55257/80314/10445/3054/55274/54934
CCOC	CC	GO:0000139	Golgi membrane	675	0.35162	1.26709	0.00019998	0.00787322	80351/84910/128637/116985/567/10058/51614/56681/22818/2013/10423/81876/4074/10972/6480/11337/6653/2804/4924/9463/1314/1294/9267/10893/83548/10945/53947/9266/10955/3340/25963/9382/90196/375056/22908/9527/55331/55291/2803/10960/10175/4249/1453/55343/9179/372/84342/858/22926/102/93380/3460/11320/5007/757/1201/11079/2589/6513/8703/89866/1785/8702/64083/9919/10113/283987/2524/10905/11021/4122/113189/5…
CCOC	BP	GO:0000302	response to reactive oxygen species	208	0.40016	1.38746	0.00019998	0.00787322	23334/55139/4780/84919/6188/1906/10587/116988/51526/2353/1277/23135/5970/10628/8678/388/5829/6778/3162/7703/1017/10131/5603/25/5660/4548/8428/10645/1785/10280/9973/11179/3725/3184/301/10105/4358/406991/6546/143686/847/54936/7128/5516/8877/6382/23064/140885/5580/6714/10276/10935/7337/5151/7226/2308/1894/10516/4217/8692/100/1398/11035/3066/5111/207/1545/10494/3934/2113/1843/11315/328/836/5156/13352…
CCOC	CC	GO:0000932	P-body	81	0.487435	1.6002	0.00019998	0.00787322	56478/9125/5976/4849/4076/8994/255967/57819/23019/219988/9698/23644/1656/9337/85363/51441/677/149041/9924/80153/27258/192669/167227/55643/192670/55095/7150/92312/57690/27161/4343/196513/54464/28960/23345/26523/55802/197135/5433/27350/5685/23034/340152/129563/11030/55629/10456/26065/27327/5687/23112/7538/4848/200316/84962
CCOC	CC	GO:0001650	fibrillar center	117	0.435996	1.46559	0.00019998	0.00787322	31/10421/51447/79840/51755/6239/114785/55810/6949/55127/63901/7343/1936/339230/9682/2272/1663/84916/7013/56924/177/1316/5987/54433/10892/9879/2091/4781/7150/84135/84268/8446/27125/64425/9730/9807/84245/7430/5435/51602/26747/54862/51087/54751/22858/27063/23034/54496/4794/26064/9825/30851/23160
CCOC	MF	GO:0003714	transcription corepressor activity	222	0.385968	1.34236	0.00019998	0.00787322	55929/9759/5204/25942/6597/10915/57649/8804/26155/11278/7068/79039/4601/3068/5469/166/1488/3400/165/57326/64324/10409/23613/7536/9612/1387/8994/23543/1788/10370/54856/10664/10346/54880/3192/10443/22882/10514/10771/8554/5971/25937/4665/122953/467/7528/121536/9611/10140/23309/3065/1877/4783/79365/10155/473/26145/23013/57504/1616/51564/167465/57594/8204/54738/9139/79718/2874/4084/4212/23051/9219/108…
CCOC	MF	GO:0003730	mRNA 3'-UTR binding	79	0.485744	1.59169	0.00019998	0.00787322	3609/79048/9810/11051/23367/5935/678/26986/8570/27303/23369/9698/1429/3192/677/3184/149041/406991/1153/25929/80336/10949/5939/7157/5937/7072/26528/5073/6171/1994/6125/66037/26156/9513/26135/64852/6201/10236/54512/80315/3181
CCOC	MF	GO:0004674	protein serine/threonine kinase activity	411	0.361012	1.28399	0.00019998	0.00787322	1457/3985/27148/6196/51422/57551/7786/11011/9448/1459/9344/5604/1460/375449/23476/51755/11329/112858/728642/1454/4296/54986/1859/1021/11214/1017/1432/728642/6198/91754/11183/1196/6733/4638/5603/5261/1453/8428/10645/2968/50488/6789/6199/9113/369/91/7048/6885/6732/6788/4214/8859/5585/8493/23235/146057/57787/6790/79858/56924/1111/8558/5564/5571/6850/8997/10922/8445/23683/7204/11200/208/440275/2475/5…
CCOC	CC	GO:0005635	nuclear envelope	420	0.3644	1.2968	0.00019998	0.00787322	80351/3837/128637/9972/26057/2597/51374/23468/10424/4088/11124/598/1192/79647/10527/51493/23/729540/84812/10073/8086/55706/6653/84950/7767/6778/25777/3164/23511/25/84516/8888/79188/1104/5130/2733/5902/811/23369/22926/63891/665/2010/57142/1639/55746/10526/10280/9798/11270/144404/23108/5025/163087/56894/667/5663/8498/23633/23636/148327/3710/23224/5987/11260/4646/166336/23223/9688/9961/23353/3708/93…
CCOC	CC	GO:0005684	U2-type spliceosomal complex	86	0.477735	1.57588	0.00019998	0.00787322	23451/24148/10992/10291/10450/23524/8449/9092/84950/4236/55234/51747/57819/3550/6633/9343/51503/9775/55110/27258/55110/10946/10594/988/9129/8896/51631/6628/25949/26121/11338/9128/55692/1659/79753/9410/8175/55696/56949/54883/22938/84844/57461/6636/55702/51340/51691/9716/25766/10262
CCOC	CC	GO:0005773	vacuole	698	0.350066	1.26259	0.00019998	0.00787322	340061/23334/7405/3553/51374/9681/114790/10058/3339/5036/79411/51520/8804/53373/10437/4074/64121/80208/256471/11337/1291/81846/10211/1915/7529/8678/55717/79443/23339/55626/10948/4035/8773/6810/47/375790/64601/5660/5641/27183/2896/389541/5707/23457/10542/23197/9146/3454/2767/1778/79026/1201/533/8722/3320/4067/23385/4668/1727/9798/9550/89845/9741/5025/528/22901/5663/7249/57231/129807/301/1462/54472…
CCOC	BP	GO:0006333	chromatin assembly or disassembly	177	0.406424	1.39889	0.00019998	0.00787322	4869/22880/55869/50809/6597/11176/11011/1786/23421/51773/26155/57798/6604/22893/6046/6605/4678/1788/10664/3005/83743/80152/146059/8289/5928/9869/3159/3021/7157/29855/23272/4171/7994/84875/1107/57169/23522/9031/3065/23347/646817/10155/7259/54623/1616/55051/55166/55193/6601/91687/11198/54737/8607/79172/9219/9733/4676/54069/55355/54107/6662/79711/4152/5253/5931/8479/8091/83989/55729/6886/53615/64061
CCOC	BP	GO:0006367	transcription initiation from RNA polymerase II promoter	174	0.412278	1.41764	0.00019998	0.00787322	6928/5432/9969/51586/5706/7068/6925/5469/7421/22976/9967/3164/55832/1387/5467/7005/7182/6882/56998/6878/112950/2968/7596/5430/9282/8493/2962/2099/2908/126382/23493/112869/25937/10025/4855/7157/2063/860/9975/1019/29959/1026/5704/5465/10923/9441/10155/6256/1871/891/5438/4854/1385/55534/6873/5435/1025/3146/5916/581/5440/6872/5433/22938/2100/6874/29982/6662/6881/4929/9440/55729/6257/6908/4204/404672/…
CCOC	BP	GO:0006605	protein targeting	380	0.367486	1.3041	0.00019998	0.00787322	6138/3329/22906/6143/6210/9520/6154/6175/4736/11140/6188/9804/1459/51520/10005/9344/51079/706/57602/4074/7316/8239/11337/6653/25873/6230/4924/7529/8678/118424/6146/79720/130617/130916/55187/5189/6222/6746/255967/27183/6745/9179/665/9146/6217/10971/3320/6208/6204/64429/23230/23463/29984/6141/8540/6727/4358/143187/6161/6136/55072/6228/847/22878/6132/10956/6165/6209/5192/6159/6168/6155/9454/6227/674…
CCOC	BP	GO:0010498	proteasomal protein catabolic process	445	0.366544	1.30652	0.00019998	0.00787322	10210/80011/55139/5094/202052/4780/91445/81502/26263/11124/10221/7353/5706/11011/9810/7917/8881/1499/51667/116988/7316/54620/9817/55666/5691/6388/1454/84961/28951/51433/5715/55741/65992/118424/1017/130617/84236/54850/10524/6047/9147/1453/5707/23197/64777/5700/369/8405/5720/550/79139/9354/54467/10277/6790/8454/25897/5663/2272/80344/64844/5692/5366/84861/10869/23327/819/79654/8554/25937/10956/5710/…
CCOC	BP	GO:0010942	positive regulation of cell death	643	0.350543	1.26176	0.00019998	0.00787322	3329/9759/2597/6196/9828/4088/6154/11124/3336/598/23421/6188/1499/51447/51079/80781/706/2353/7074/10550/7316/1647/4055/1654/4296/7421/166/7529/10628/8678/388/4690/11214/5883/3162/10955/60485/4035/84883/65264/6421/6733/25855/25/84289/2896/5245/1788/27166/1027/22926/6789/102/665/3655/9113/10971/694/3092/29115/4067/23385/652/6788/1785/10181/3965/57787/3725/23787/5663/301/7013/10105/958/5519/406991/5…
CCOC	BP	GO:0010952	positive regulation of peptidase activity	175	0.400234	1.3768	0.00019998	0.00787322	3329/4088/3336/6188/51079/10550/4155/1654/65992/1432/3428/5641/2896/27166/3092/5720/4067/3965/23787/177/406991/5366/1611/6850/10392/6774/1509/10016/55122/10892/112399/27141/83874/79594/1512/8743/29843/57539/2934/10197/5371/6300/9647/8772/857/9026/666/11047/5118/4217/2192/9966/5134/351/10018/3146/387/23151/581/400410/23786/2152/1285/55655/1942/3491/8795/3297/51065/841/9475/885/56616/51024/842/843/…
CCOC	CC	GO:0015934	large ribosomal subunit	99	0.456445	1.51821	0.00019998	0.00787322	6138/9553/6143/387338/6154/6175/4736/5935/25873/51073/6146/130916/51258/91574/65003/6141/6161/6136/6132/6165/79590/25929/6159/6168/6155/6128/65005/6167/6166/6171/84311/6182/6135/6838/64981/7311/6125/9513/124995/64928/122704/6152/84545/6156/6160
CCOC	BP	GO:0016072	rRNA metabolic process	199	0.396947	1.37372	0.00019998	0.00787322	11056/79033/387338/6154/4736/5036/10521/65095/57602/79039/9092/23195/130916/55127/26168/8602/25926/4839/51077/6217/6208/8568/55226/55813/29102/84916/9775/81875/55636/6165/6209/54433/6155/6227/9188/51093/2091/55661/23481/79954/22984/80135/23560/84135/79707/23076/25983/10412/51010/27043/317781/57647/6135/54059/4931/90459/9277/6229/9136/6125/51602/29777/10556/115752/26156/54464/57109/51013/55781/622…
CCOC	BP	GO:0016197	endosomal transport	203	0.395857	1.37129	0.00019998	0.00787322	84910/9784/2060/19/26000/7316/6653/56850/25963/23339/79720/9527/64601/10123/27183/23527/9146/757/1639/8411/11021/63893/7109/1130/11267/5119/9525/143187/28952/51479/5987/51429/10254/57132/54497/1213/83874/51160/64129/8766/23513/55048/10228/54741/6272/55317/79643/392/128866/9043/10807/10652/93343/6293/160622/30846/7879/23426/9230/23258/163486/8943/1174/89853/84313/7311/382/257364/84440/23274/6642/4…
CCOC	CC	GO:0016363	nuclear matrix	102	0.450343	1.50039	0.00019998	0.00787322	22880/6310/7431/6678/10274/1460/22976/9612/26993/23515/6421/1051/10270/1788/3141/3856/6732/84148/3192/5119/11260/10238/9126/1072/7157/26277/25909/4670/7528/4841/5580/790/25932/5371/9984/4926/8507/80139/26747/8607/10856/240/22938/4152/84844/30827/10250/6002/7011/3181/5885/862/4287/11331/8243/24137/55269/5687/1822/1161/1609/64395/4221/9360/5590/59348/10580
CCOC	BP	GO:0017038	protein import	173	0.407732	1.40155	0.00019998	0.00787322	3728/3837/55929/3329/9972/4088/9804/10527/5514/729540/5296/11142/10073/5469/10628/1432/23511/5189/84455/3320/55746/10526/652/2316/5663/7249/23633/23636/5192/6850/9688/6774/7157/84134/1434/5295/29103/84268/5580/1026/999/26060/10155/5371/131474/51307/1894/3059/64901/3308/55374/868/8692/9670/55696/207/257364/55705/754/23534/11261/9883/3838/51762/51366/79711/4928/120892/10440/129401/406/8021/8841/348…
CCOC	BP	GO:0019079	viral genome replication	114	0.437289	1.46738	0.00019998	0.00787322	22880/128637/5094/3609/103/10450/23367/3576/1654/1488/6895/55337/3428/26986/6733/10542/63901/4938/8411/6732/6590/2621/684/9869/55054/5093/8815/5297/51495/440275/10465/64848/23272/84875/9636/10318/10155/9474/9218/5359/8812/998/201626/64710/54737/4940/4774/27350/5886/2040/8091/9475/117854/6780/1487/4851/596/7415/5586/7913/5481
CCOC	MF	GO:0019902	phosphatase binding	179	0.404529	1.39288	0.00019998	0.00787322	3728/9814/2648/4088/221692/26133/1499/5296/81846/65979/51433/5829/6778/1739/5770/1432/55291/8178/23381/1027/170954/9887/8826/29966/2962/10776/7249/9701/6850/9961/6774/988/9258/7157/6801/8877/23141/63898/5295/8660/140885/29888/51231/5465/29110/11123/996/51657/84930/6992/153090/2308/79037/1445/5501/8036/4217/55917/5609/3783/2064/55125/4751/199731/207/221908/5534/5747/2029/1741/54843/3958/55607/1742…
CCOC	MF	GO:0019903	protein phosphatase binding	134	0.42387	1.43635	0.00019998	0.00787322	3728/2648/221692/1499/5296/65979/51433/5829/6778/5770/1432/55291/23381/1027/9887/8826/29966/2962/10776/9701/9961/6774/988/9258/7157/6801/8877/23141/5295/8660/140885/29888/51231/29110/996/51657/84930/6992/153090/2308/1445/5501/8036/4217/55917/5609/3783/2064/4751/199731/207/5747/2029/1741/3958/55607/1742/259282/9641/6647/6780/91272/493/9495/596/6118/7415/7187/84687/3718/286/1956/8546/29945/5532/102…
CCOC	BP	GO:0030334	regulation of cell migration	762	0.345016	1.24711	0.00019998	0.00787322	23586/3728/3553/14/27086/9759/4780/7114/4088/6678/6667/10221/221692/9448/1906/79647/2013/10507/221178/80781/4192/1460/928/7074/6239/3576/6653/7422/1277/54986/7494/388/3479/3685/65992/6376/889/4690/3162/3488/1432/25777/23654/23613/4035/57175/375056/5467/6810/4638/25/5641/5031/4249/2896/5361/90627/811/8428/977/10370/50488/102/3655/29775/57142/91/3675/7048/23189/9732/4067/3570/652/8826/2316/3965/235…
CCOC	MF	GO:0030674	protein-macromolecule adaptor activity	193	0.394659	1.36381	0.00019998	0.00787322	23363/9972/23468/5706/4627/636/54815/3667/6464/4690/11214/10432/25777/9527/8773/6810/10458/1856/858/29775/10346/3092/26119/8844/85363/301/23636/2621/143187/8417/64210/25970/23353/10016/23162/55803/114609/84727/1278/51283/8440/10228/5295/10120/10519/288/55691/10636/160/9043/10111/10652/10019/55823/8775/9342/153090/857/9026/23426/113419/23673/2054/26747/9709/2059/91947/11218/10133/143098/120892/801…
CCOC	BP	GO:0031099	regeneration	169	0.403694	1.38606	0.00019998	0.00787322	4131/3371/688/9448/1459/79647/5604/4192/706/1460/928/5469/6895/6430/3479/3162/4035/5467/4548/1051/2896/3475/8428/1027/5802/7048/3725/6790/301/5792/2621/2697/3549/10076/607/23162/5738/26019/7070/11221/81565/1019/57539/2934/790/23175/10404/1026/7298/9860/5774/3913/891/8408
CCOC	CC	GO:0031248	protein acetyltransferase complex	87	0.463252	1.52877	0.00019998	0.00787322	55929/2648/51773/55167/9898/1387/27154/10524/84289/6878/8295/6885/339287/8464/84148/23338/11143/112869/57634/55683/2033/10902/60/64769/55689/7994/23774/23522/80018/6873/10933/9913/11091/8193/8607/10856/27097/6874/54107/26009/6881/79612/55257/80314/10445/3054/55274/54934/122830/60560/79960/51126/5977
CCOC	BP	GO:0031668	cellular response to extracellular stimulus	244	0.388661	1.3579	0.00019998	0.00787322	23334/3178/4780/9681/26263/1312/3371/51520/7391/2353/5287/64121/23394/5032/11337/1277/5469/7421/166/10985/9463/8678/7494/3162/79077/55626/3428/10458/8428/3655/6513/4067/25828/8493/23235/5025/1535/3725/2621/5366/1611/10514/143686/56270/54434/5251/7157/440275/2475/7378/467/199/6502/29103/5029/54332/867/53349/6720/1026/2242/54795/8408/3383/468/7248/2308/9474/4976/4217/7482/55630/10135/5166/3934/5027…
CCOC	BP	GO:0031669	cellular response to nutrient levels	214	0.390631	1.35623	0.00019998	0.00787322	23334/3178/4780/9681/26263/1312/3371/51520/7391/5287/64121/5032/11337/1277/5469/7421/10985/9463/8678/7494/3162/55626/3428/10458/8428/6513/25828/8493/23235/5025/1535/3725/2621/5366/1611/10514/143686/56270/54434/5251/7157/440275/2475/7378/467/29103/5029/54332/867/53349/6720/1026/2242/54795/8408/3383/468/7248/2308/9474/4976/4217/7482/55630/10135/5166/3934/5027/1981/490/6872/23274/26/1824/7071/2752/2…
CCOC	BP	GO:0032392	DNA geometric change	112	0.437823	1.4676	0.00019998	0.00787322	10146/50485/1108/80205/4174/1653/7316/1654/4176/89797/1660/2968/7508/54921/22907/301/1663/55636/3159/4361/7157/2547/23132/1106/23064/92797/4171/84181/1107/9557/10111/84893/54617/4172/6117/3149/7311/3146/4173/8607/5985/57680/84515/1069/10856/5983/9400/5813/7520/5887/3181/113510/404672/3148/56852/93973/4331/5982/9401/2071/7486/1161/51750/6233/1642/2967/79075
CCOC	BP	GO:0034504	protein localization to nucleus	241	0.385015	1.34438	0.00019998	0.00787322	10210/3728/3837/55929/9972/25942/4088/10527/5514/729540/5296/23568/11142/10073/1277/5469/10628/1432/25777/23511/23515/84455/84445/811/29775/55746/10526/652/2316/3192/5663/7249/11143/55135/23633/23636/6850/9688/23353/6774/80279/9258/26022/7531/7157/201163/1434/5295/84268/5580/6714/1026/999/26060/51804/10155/6500/5371/51307/1894/3059/64901/54623/6135/55374/54971/23399/868/8692/4931/9670/9913/55696/…
CCOC	BP	GO:0034660	ncRNA metabolic process	418	0.370745	1.31931	0.00019998	0.00787322	11056/79033/55250/387338/4088/6154/5464/4736/23405/5036/114034/10521/51520/51493/103/65095/57602/65123/1653/7407/79039/112858/9092/5970/6895/54802/81890/23195/23318/130916/22928/8570/112970/55127/26168/283459/8602/25926/57176/4839/51077/24140/6217/57510/25821/126789/6208/63892/8568/55226/23587/55813/29102/23395/64118/149041/84916/9775/57117/81875/54901/55174/127253/55636/6165/6209/51593/54433/834…
CCOC	BP	GO:0042177	negative regulation of protein catabolic process	117	0.44337	1.49038	0.00019998	0.00787322	1457/80011/4194/51374/4088/11011/1459/7917/5970/65992/51582/5245/2316/1595/5663/2272/64844/10869/819/10956/80279/5476/6625/29761/5045/258010/29843/210/9860/5774/5371/51009/7077/153090/6135/302/54971/9683/57805/6125/11213/3326/6872/11315/23274/9529/1942/51035/6201
CCOC	BP	GO:0043066	negative regulation of apoptotic process	776	0.342231	1.23739	0.00019998	0.00787322	6928/4869/1457/10210/3553/27086/3329/4780/4194/3552/2139/25942/4088/598/7786/5036/1786/9448/84942/1906/1459/7917/10507/1499/6651/51079/5514/4192/103/26155/6491/9220/23394/7316/64399/7422/57019/1654/4091/5469/3572/6464/5970/8678/7494/3479/3685/65992/6376/889/3162/7703/5770/10131/55626/2739/6198/84236/4035/8870/396/2017/5467/65264/25/475/5641/2263/1051/2896/27166/1027/10542/10370/79915/665/3655/235…
CCOC	BP	GO:0043123	positive regulation of I-kappaB kinase/NF-kappaB signaling	175	0.405849	1.39611	0.00019998	0.00787322	3553/3557/26057/1499/23476/1653/4055/5970/65992/6376/11214/3162/23118/25/1936/10346/10758/6885/27178/2316/3965/85363/26525/286343/958/23636/27177/7098/51523/684/28952/2697/55072/10392/9188/10892/114609/56300/79594/57153/9516/5581/389/8743/81858/10783/142678/7329/29110/80833/8772/3551/1894/339123/9218/8517/51246/7706/23390/207/387/7052/3956/80762/54862/653519/5579/8795/5966/1893/841/124583/3661/54…
CCOC	BP	GO:0048285	organelle fission	419	0.373363	1.32864	0.00019998	0.00787322	23363/3837/3553/3552/11004/80821/1906/10274/7917/10005/6773/10051/5573/22974/8086/286053/55706/55755/4733/51433/8678/3479/10464/283489/26993/9918/4439/10201/3835/27183/1104/23383/10270/80198/5902/811/1027/858/56647/54921/9820/90417/79703/4041/27030/652/3550/89866/2316/5890/55023/3192/6790/79703/7013/79866/1111/5119/994/23636/9525/10734/25970/23137/84861/3791/23126/4361/1164/10096/55154/23353/9126…
CCOC	BP	GO:0051099	positive regulation of binding	168	0.412162	1.41458	0.00019998	0.00787322	340061/55869/567/1499/3280/7074/10211/1488/65981/3479/65992/4035/8664/25/90780/23383/1660/6789/79139/652/6788/3005/5663/1663/121665/23028/6281/7474/808/114609/5334/5516/2033/5329/4140/64855/10155/5515/4242/5986/857/9026/6135/302/90529/4931/4830/2035/23063/351/285381/1025/4208/3146/81620/808/382/3326/1981/5925/6872/11315/25836/3297/3958/6497/8091/9314/120892/10769/9618/28996/2932/9693/348/117854/5…
CCOC	BP	GO:0061024	membrane organization	715	0.344094	1.24185	0.00019998	0.00787322	7405/128637/481/30011/2060/19/2139/56681/598/71/2319/9804/7917/4627/2013/51079/81876/928/4074/80208/10972/4155/7316/10397/10211/4628/7529/9463/8678/1294/1739/6844/53947/23339/25777/91754/23613/10109/26993/25977/375056/2017/9527/85021/8773/6810/55291/375790/64601/3799/9873/10458/5660/9844/10175/79188/27183/1856/1453/10618/27166/811/858/665/9146/2010/57142/10971/1639/1201/11079/3092/3320/50807/8411…
CCOC	BP	GO:0071824	protein-DNA complex subunit organization	233	0.383764	1.33796	0.00019998	0.00787322	6928/4869/55929/50809/10847/6597/11176/5706/23421/51773/4174/7316/6925/4176/6604/6046/55832/6605/6047/4678/8888/6882/6878/2968/7508/10664/7343/3005/83743/80152/2099/7013/23493/8289/112869/5928/23126/8554/3159/3021/9330/7157/23595/29855/26054/6830/4171/7994/9557/23522/5704/54617/646817/64425/9014/7259/54700/54623/9328/4172/1616/1385/6117/55166/55193/7311/6601/3146/91687/81620/4173/11198/5925/79003…
CCOC	BP	GO:0080135	regulation of cellular response to stress	659	0.351186	1.26479	0.00019998	0.00787322	4869/23334/3553/9972/3557/2521/4780/91445/567/2139/57551/6154/598/83719/7786/9448/84919/6188/1906/7917/1499/9344/5604/5514/1388/5531/7074/10550/8086/1647/55706/4055/7422/4296/54986/22976/55741/7494/1859/1739/4690/1021/5883/5770/10131/10955/4035/8870/11183/23511/1387/6421/25/5660/1856/2896/8428/1660/79915/50488/5802/22926/165918/6885/3320/55746/4067/27178/6788/7336/5585/11179/26525/3480/401265/166…
CCOC	CC	GO:0101002	ficolin-1-rich granule	116	0.441765	1.48409	0.00019998	0.00787322	3728/3837/226/51646/5236/1460/10450/1654/1915/5211/1476/1432/3608/55832/47/3320/11333/7414/6727/847/9961/1509/1508/56888/2547/51719/10120/1512/2934/5689/210/2495/10097/7077/5223/3304/3146/3326/427/6993/5719/4332/2990/79169/240/25797/10533/2950/5708/10075/124583/3417/5718/7130/1520/5717/2799/55860/7415/4860/29099/80301/51071/10549/8621/23412/3614/5836/1471
CCOC	CC	GO:1902493	acetyltransferase complex	87	0.463252	1.52877	0.00019998	0.00787322	55929/2648/51773/55167/9898/1387/27154/10524/84289/6878/8295/6885/339287/8464/84148/23338/11143/112869/57634/55683/2033/10902/60/64769/55689/7994/23774/23522/80018/6873/10933/9913/11091/8193/8607/10856/27097/6874/54107/26009/6881/79612/55257/80314/10445/3054/55274/54934/122830/60560/79960/51126/5977
CCOC	CC	GO:1904813	ficolin-1-rich granule lumen	116	0.441765	1.48409	0.00019998	0.00787322	3728/3837/226/51646/5236/1460/10450/1654/1915/5211/1476/1432/3608/55832/47/3320/11333/7414/6727/847/9961/1509/1508/56888/2547/51719/10120/1512/2934/5689/210/2495/10097/7077/5223/3304/3146/3326/427/6993/5719/4332/2990/79169/240/25797/10533/2950/5708/10075/124583/3417/5718/7130/1520/5717/2799/55860/7415/4860/29099/80301/51071/10549/8621/23412/3614/5836/1471
CCOC	BP	GO:0031050	dsRNA processing	46	0.531902	1.66331	0.00020006	0.00787322	4088/23405/5604/103/6895/23318/9612/23369/652/9698/29102/84872/2099/51593/192669/7157/192670/9611/27161/4613/79753/5511/29066
CCOC	BP	GO:0070918	production of small RNA involved in gene silencing by RNA	46	0.531902	1.66331	0.00020006	0.00787322	4088/23405/5604/103/6895/23318/9612/23369/652/9698/29102/84872/2099/51593/192669/7157/192670/9611/27161/4613/79753/5511/29066
CCOC	BP	GO:0035196	production of miRNAs involved in gene silencing by miRNA	42	0.558812	1.73067	0.0002001	0.00787322	4088/23405/5604/103/6895/23318/9612/23369/652/9698/29102/84872/2099/51593/192669/7157/192670/9611/27161/4613/79753/5511/29066
CCOC	CC	GO:1902562	H4 histone acetyltransferase complex	40	0.567675	1.75096	0.0002001	0.00787322	55929/2648/55167/9898/10524/8295/6885/339287/84148/112869/57634/55683/10902/60/64769/55689/10933/11091/8607/10856/54107/26009/55257/80314/10445/3054/54934
CCOC	BP	GO:1902893	regulation of pri-miRNA transcription by RNA polymerase II	40	0.54906	1.69354	0.0002001	0.00787322	9759/4088/6597/688/2353/4091/5970/5467/652/3725/2908/6774/7157/4781/7528/6720/5465/4775/3091/6662/5155
CCOC	BP	GO:0072595	maintenance of protein localization in organelle	38	0.565423	1.7337	0.00020014	0.00787322	10210/706/23568/10945/25777/23515/11079/3192/10956/23353/8733/11014/6500/5371/9913/207/3098/23345/6672/11315
CCOC	CC	GO:0042788	polysomal ribosome	27	0.613726	1.81324	0.000200682	0.00787322	6143/57532/4736/23367/25873/689/1660/6141/6161/6228/6132/6227/6128/23185/6171/6135/6152/6156/6160/6234
CCOC	BP	GO:0000381	regulation of alternative mRNA splicing, via spliceosome	52	0.519122	1.64283	0.00029997	0.0112023	3178/6429/10521/6428/58517/1859/6430/9967/84081/55234/23543/10181/3192/84872/10657/6432/84991/29890/10179/9904/64783/4154/9733/6426/10659/83989/3191/6434/10284/83759/51341/140890
CCOC	BP	GO:0032635	interleukin-6 production	134	0.418707	1.41886	0.00029997	0.0112023	23586/3553/3329/3557/961/55870/4155/7494/6376/5603/1051/1660/3570/27178/3965/26525/1535/177/27177/2621/7098/6850/10392/6774/26137/55122/7474/114609/56300/7128/199/409/2207/140885/2302/79671/5724/1445/9261/8692/5777/5781/351/3146/11213/27342/5027/9466/51284
CCOC	BP	GO:0034599	cellular response to oxidative stress	269	0.374484	1.31299	0.00029997	0.0112023	23334/55139/30001/4780/25942/6188/1499/10587/116988/51526/2353/10550/23135/5970/8678/388/5829/6778/3162/7703/1017/10131/6421/5603/25/5660/4548/8428/10645/9361/1785/10280/9973/11179/1535/3725/3184/301/10105/154807/4358/406991/405/847/94241/54936/7157/7128/8877/199/23064/4841/84181/140885/5580/6714/10276/135112/5371/10935/468/5151/7248/7226/2308/1894/3315/22925/10516/4217/2878/1398/4170/8876/2882/3…
CCOC	BP	GO:0035966	response to topologically incorrect protein	186	0.392108	1.35292	0.00029997	0.0112023	871/55139/3329/30001/202052/4780/91445/3336/7353/84919/7917/387923/1388/3576/6388/3068/6464/55741/7494/118424/4690/5770/84236/6745/811/22926/23197/1639/9820/3320/79139/10113/1663/148327/10130/10106/80279/10897/51283/8440/467/2033/10551/5295/7009/9114/23071/51009/56886/153090/468/666/3315/3308/1616/5771/64224/3304/10018/6048/9695/3326/22824/581/9709/37/7057/10133/23190/51182/30827/3297/55033/26608…
CCOC	BP	GO:0043069	negative regulation of programmed cell death	791	0.339306	1.22724	0.00029997	0.0112023	6928/4869/1457/10210/3553/27086/3329/4780/4194/3552/2139/25942/4088/598/7786/5036/1786/9448/84942/1906/1459/7917/10507/1499/6651/51079/5514/4192/103/26155/6491/9220/23394/7316/64399/7422/57019/1654/4091/5469/3572/6464/5970/8678/7494/3479/3685/65992/6376/889/3162/7703/5770/10131/55626/2739/6198/84236/4035/8870/396/2017/5467/65264/25/475/5641/2263/1051/2896/27166/1027/10542/10370/79915/665/3655/235…
CCOC	BP	GO:0046824	positive regulation of nucleocytoplasmic transport	60	0.506321	1.62279	0.00029997	0.0112023	3728/3553/55929/4088/54439/5296/1432/51496/84455/1660/2010/2316/5663/2621/10657/22916/10411/7531/7157/5295/5566/5580/999/10155/1894/3059/64062/8692
CCOC	BP	GO:0051640	organelle localization	573	0.351621	1.26186	0.00029997	0.0112023	4869/7405/3837/9814/128637/22906/4131/2648/4134/10142/11004/56681/4135/3692/4627/1499/636/7277/81876/80208/10972/8481/55755/1454/4628/1488/8678/1294/1739/55717/3162/79443/10464/51199/25777/10948/4205/283489/9527/8773/6810/4957/5189/55291/3799/3835/10175/27183/1453/372/858/1778/56647/1639/1201/3320/4067/89866/1785/3965/9919/10113/9702/55142/146057/57787/7109/3192/6790/26286/5663/79867/7013/23256/2…
CCOC	BP	GO:0051783	regulation of nuclear division	179	0.398856	1.37335	0.00029997	0.0112023	23363/3553/3552/1906/10274/5573/286053/55755/4733/51433/8678/3479/10201/1104/5902/811/1027/858/9820/4041/652/3550/55023/3192/6790/79866/1111/5119/23636/9525/25970/23137/84861/9126/57132/7474/8877/54998/51451/128866/10783/146691/996/891/699/51529/26271/84101/4926/7756/3643/54443/3304/4751/4779/81620/8697/56984/5925/701/55968/1843/10040/55781/25836/5155/126731/225689/9183/8556/51343/9587/9735/5885/…
CCOC	BP	GO:0070555	response to interleukin-1	186	0.388682	1.3411	0.00029997	0.0112023	3553/3557/9759/3552/5706/1906/5976/961/3576/7316/5691/5715/166/5970/6376/23118/5603/1051/5707/5700/5720/6885/3965/7035/1535/8454/301/149041/54472/5692/10454/1958/5710/10392/7528/64848/140885/5689/6714/5704/10197/6500/9590/3383/3551/153090/8517/5688/8692/6367/351/7311/11213/3091/3934/3554/2113/5719/5740/5600/6662/5699/27063/5685/5578/5708/54726/3654/58509/5718/4790/2729/5693/10010/5717/4792/29108/…
CCOC	MF	GO:0140098	catalytic activity, acting on RNA	338	0.36724	1.29803	0.00029997	0.0112023	11056/23586/5432/79033/387338/23405/10146/114034/10521/51520/27037/51493/5976/1653/7407/79039/1654/6499/8449/54802/81890/23318/57696/63935/255967/283459/1660/96764/57176/79665/4839/51082/24140/9416/23019/1656/55760/29102/5430/9337/22907/23395/55703/64118/79132/9924/9775/10212/81875/54901/9533/11325/127253/80153/5557/83480/55798/10594/9188/192669/9785/167227/80745/9879/51093/2091/55661/9836/64848/…
CCOC	BP	GO:1901652	response to peptide	465	0.352336	1.25742	0.00029997	0.0112023	3553/7431/4780/4131/6429/6678/6667/57727/688/3692/1906/9810/6773/5573/7391/5296/6653/1277/5786/3667/6464/5970/7494/5829/6430/3479/6778/6844/4690/5770/3488/1432/6198/4035/3164/2200/10458/5641/1027/1967/858/694/533/6513/23189/4067/8826/9550/23235/55023/57492/1535/528/5663/677/3480/8892/7249/301/1663/11143/109/177/2697/143686/847/1958/6776/10392/2806/6774/526/115/3033/988/10768/353/9021/5251/7157/71…
CCOC	BP	GO:1903312	negative regulation of mRNA metabolic process	66	0.498829	1.61088	0.00029997	0.0112023	79048/6429/9810/23367/6433/10492/51594/1859/9967/1432/26986/1660/3192/904/3184/6432/1153/10949/114609/79171/2475/10140/11338/6829/1994/9646/9261/1025/9704/66037/11044
CCOC	BP	GO:0061614	pri-miRNA transcription by RNA polymerase II	45	0.53004	1.65318	0.00030015	0.0112023	9759/4088/6597/688/2353/4091/5970/5467/652/3725/2908/6774/7157/4781/7528/6720/5465/4089/4775/3091/2113/6662/5155/9314
CCOC	BP	GO:0060338	regulation of type I interferon-mediated signaling pathway	33	0.569034	1.7182	0.00030036	0.0112023	11140/103/5770/3455/51441/406991/6059/7474/79594/23513/84166/25939/29110/8772/5771/5777/5781/3326/3661/58509/9641/56339/117854/149095/26065
CCOC	MF	GO:0035198	miRNA binding	25	0.597816	1.74556	0.000301629	0.0112204	3178/6895/23318/5460/23369/9698/84872/149041/9188/192669/192670/27161/23567/1994/29066/26523/6657/3181
CCOC	BP	GO:0000226	microtubule cytoskeleton organization	497	0.351871	1.25811	0.00039996	0.0142154	4869/23363/7405/3837/10844/2597/4131/2648/27436/4134/10142/57551/11004/4135/84942/6188/10274/4627/1499/6651/636/7277/6491/22974/8086/1647/11337/27124/55755/4733/7465/54986/1859/1739/1017/10432/10464/51199/25777/27229/116840/348235/4957/25/6047/1104/1453/5902/84445/1027/79649/1778/56647/1639/9820/90417/2316/9702/84612/55700/55142/146057/57787/3192/6790/667/25897/7013/79866/51174/1111/5119/23636/95…
CCOC	BP	GO:0006475	internal protein amino acid acetylation	152	0.412055	1.40663	0.00039996	0.0142154	3553/55929/2648/25942/10847/7917/51773/26155/55167/22976/7703/1387/27154/10524/90780/84289/8888/200186/8295/10664/4297/6885/339287/8464/84148/23338/11143/1111/112869/8202/57634/201163/55683/2033/5447/10902/4191/64769/55689/7994/23774/23522/4089/9474/10933/9329/9913/11091/26053/8193/8607/6872/10856/23558/27097/54107/6881/55209/55257/9575/53615/55677/4204/80314/93649/1487/10445/11177/79969/55011/30…
CCOC	BP	GO:0010563	negative regulation of phosphorus metabolic process	507	0.352126	1.26	0.00039996	0.0142154	4869/3553/9814/113791/9759/51422/10421/10221/221692/84919/10527/10507/5573/5514/103/5296/11142/55870/1647/6653/27124/84619/4091/11329/284996/28951/7529/6895/1739/4690/10464/5770/63935/25/8178/4249/5245/1027/9113/4041/4067/652/8826/1353/284352/5585/3192/3725/5663/3480/401265/10776/7249/57556/8661/55450/10105/91663/23636/406991/10771/5987/25937/11117/26471/10106/9961/6774/80279/1848/9258/5144/9021/…
CCOC	BP	GO:0022604	regulation of cell morphogenesis	446	0.354979	1.26537	0.00039996	0.0142154	23363/116985/30011/22906/4131/25942/226/6678/4135/4627/10507/9344/5604/4192/7074/6239/23394/55785/7422/85442/4628/388/65981/1739/23580/51199/23654/4035/10109/50618/4076/57175/396/2017/8994/25/10458/2803/8437/1856/5361/283149/3475/811/5802/102/57142/9820/1808/23189/1785/2316/9798/57688/55023/348110/5663/54870/301/57556/29984/91663/56882/406991/9202/3791/23327/51188/55742/6281/9762/54910/4897/8997/…
CCOC	CC	GO:0031965	nuclear membrane	269	0.3736	1.30989	0.00039996	0.0142154	3837/128637/9972/26057/2597/4088/598/1192/79647/84812/8086/55706/84950/7767/6778/25777/3164/25/84516/8888/79188/1104/2733/23369/63891/2010/55746/10280/11270/144404/23108/5025/163087/5663/23636/148327/3710/23224/5987/4646/166336/23223/9688/23353/3708/9330/7779/5144/11322/51495/25909/54884/3930/1019/2776/23560/6272/29843/22890/23175/6945/84629/8904/5108/10390/199953/221496/169714/9805/80764/666/921…
CCOC	BP	GO:0042326	negative regulation of phosphorylation	402	0.355991	1.26535	0.00039996	0.0142154	4869/3553/113791/9759/51422/10221/84919/10527/10507/5573/103/5296/11142/55870/1647/6653/27124/84619/4091/11329/284996/28951/6895/1739/4690/10464/5770/25/5245/1027/9113/4041/4067/652/1353/5585/3192/3725/5663/3480/401265/7249/57556/8661/55450/10105/91663/23636/406991/10771/5987/25937/11117/26471/10106/9961/6774/80279/1848/5144/9021/808/7128/2475/2122/23141/7070/11221/8440/201163/2873/467/409/1846/2…
CCOC	BP	GO:0043161	proteasome-mediated ubiquitin-dependent protein catabolic process	393	0.365073	1.29699	0.00039996	0.0142154	10210/55139/5094/202052/4780/91445/26263/11124/10221/7353/5706/11011/7917/8881/1499/51667/116988/7316/54620/9817/55666/5691/1454/84961/28951/51433/5715/55741/65992/118424/1017/130617/54850/10524/6047/9147/1453/5707/23197/64777/5700/369/8405/5720/550/79139/9354/54467/10277/6790/8454/25897/5663/2272/80344/5692/84861/10869/23327/819/79654/8554/25937/10956/5710/7328/79089/57154/80020/84727/5516/51283…
CCOC	BP	GO:0043543	protein acylation	225	0.383475	1.33498	0.00039996	0.0142154	3553/55929/2648/25942/10847/57551/7917/51773/29801/26155/114799/55167/22976/7703/1387/27154/10524/90780/84289/8888/200186/8295/10664/4297/6885/339287/64429/8464/84148/23338/11143/1111/112869/6659/26471/10411/8877/58489/84287/8202/57634/201163/55683/2033/5447/10902/4191/64769/55689/7994/23774/23522/80018/2308/4089/9474/10933/1743/9329/25999/9913/23390/3066/11091/26053/8193/8607/6872/84243/11315/10…
CCOC	BP	GO:0045732	positive regulation of protein catabolic process	196	0.391853	1.35513	0.00039996	0.0142154	1457/3553/29116/4780/91445/26263/11124/10221/9810/7917/51079/51667/9817/6653/23192/1454/28951/55741/65992/4035/1453/1027/5700/3320/54467/6790/25897/5663/11267/28952/2697/23327/8554/51429/26471/57154/7474/7128/51160/10425/25976/5045/101/91304/152503/55743/5704/25820/55823/5962/153090/857/2308/7879/7430/1452/3304/207/9695/257364/9709/116224/754/6872/5747/6642/26088/4947/5886/112398/6662/10533/51686…
CCOC	BP	GO:0045936	negative regulation of phosphate metabolic process	506	0.352885	1.26258	0.00039996	0.0142154	4869/3553/9814/113791/9759/51422/10421/10221/221692/84919/10527/10507/5573/5514/103/5296/11142/55870/1647/6653/27124/84619/4091/11329/284996/28951/7529/6895/1739/4690/10464/5770/63935/25/8178/4249/5245/1027/9113/4041/4067/652/8826/1353/284352/5585/3192/3725/5663/3480/401265/10776/7249/57556/8661/55450/10105/91663/23636/406991/10771/5987/25937/11117/26471/10106/9961/6774/80279/1848/9258/5144/9021/…
CCOC	MF	GO:0047485	protein N-terminus binding	102	0.4392	1.46327	0.00039996	0.0142154	1457/6597/1459/5604/1647/23524/5970/6895/23613/9612/6605/6882/7450/23383/10971/10401/11267/23256/112869/6227/808/8815/7157/8202/1984/79643/3065/81/80764/9638/7248/1616/5501/10933/2035/84313/3304/808/79718/382/2073/25836/6812/51/2571/10640/4204/4193/6811/11331/4331/6118/10456/85365/2745/2071/55770/4647/2967/6804/4221/7189/8648/3397/5830/4863
CCOC	CC	GO:0048471	perinuclear region of cytoplasm	642	0.340698	1.22627	0.00039996	0.0142154	80351/340061/23363/2521/22906/2597/4131/51374/19/9681/10847/57551/11124/4135/2319/1192/11011/8666/84649/1499/636/10801/53635/81876/4074/11337/10397/55755/81846/7529/9463/6895/1739/6844/6376/11214/3162/100131187/10955/55626/57175/4494/6810/7059/25/10524/3799/5641/93621/80168/27183/4650/1453/811/7163/23369/858/10544/102/5007/3675/9820/5339/2589/3320/4067/1785/2316/1656/9919/23242/23108/5025/11336/1…
CCOC	BP	GO:0051028	mRNA transport	133	0.421681	1.42831	0.00039996	0.0142154	3178/9972/6429/6428/5976/8086/55706/220988/26097/6430/23511/26993/8570/8888/8189/2733/23381/1660/55746/9887/84271/677/9775/10212/23636/55110/22916/6432/55110/9688/9961/9785/3267/10189/8106/25909/26019/54890/1984/6830/79228/29890/11338/10898/9984/64901/23144/23039/9883/1069/5433/84321/6426/10482/4928/3297/84248/10250/84324/3181/129401/8021/199746/55677
CCOC	BP	GO:0071407	cellular response to organic cyclic compound	551	0.348382	1.24909	0.00039996	0.0142154	4869/340061/23586/3728/3553/9125/27086/840/19/25942/10142/10424/6597/3371/688/10521/1906/23054/1499/81606/23367/7068/5032/79039/1277/10211/5469/7421/116151/2778/65992/678/11214/10432/3488/8085/3164/9612/5467/23543/7182/25/10524/10084/6047/1051/5031/5245/811/1660/1027/858/3655/2767/9113/6294/23019/23385/652/1785/2316/29966/7035/9667/5025/1535/3192/677/2099/2908/3184/2274/301/109/23028/8289/406991/…
CCOC	BP	GO:1903706	regulation of hemopoiesis	420	0.354747	1.26245	0.00039996	0.0142154	27086/51621/4780/2648/567/25942/10221/5706/3692/9580/11051/1499/3280/4192/2353/55904/9739/5691/5469/5715/9092/7494/116151/2778/678/1021/1432/8085/2200/1387/23543/25/1051/56998/5707/27166/57178/4297/5700/91/7048/5720/4067/652/58508/3965/29102/10401/51441/3725/677/301/149041/10443/177/639/5692/2621/406991/7098/405/3398/5710/6850/3549/6774/3021/10892/192669/342371/2475/11221/192670/6777/201163/2033/…
CCOC	BP	GO:2001233	regulation of apoptotic signaling pathway	368	0.362146	1.2836	0.00039996	0.0142154	1457/3553/4780/3552/2139/4088/6154/11124/598/6188/1459/1499/51079/26155/4055/1654/7529/5970/8678/7494/3479/3685/6376/4690/5883/3162/7703/5770/10131/10955/2017/6421/6810/84289/27166/79915/6789/3655/10971/652/6788/3965/55023/5663/10105/64844/23028/5519/406991/5366/10771/2023/26471/84231/10961/27141/7531/7157/7128/79594/51330/8440/201163/7417/467/56947/5329/409/7009/1512/4841/8743/57539/5518/2934/55…
CCOC	BP	GO:0000904	cell morphogenesis involved in differentiation	682	0.340296	1.22665	0.00049995	0.0165725	23334/23363/128637/30011/22906/4131/25942/10653/3339/4135/221692/3915/4627/10507/6768/1499/9344/5604/80781/3280/4192/87/23094/80208/7074/6239/23394/8239/7422/85442/1291/10211/5786/4628/6464/1292/5829/65981/1294/3685/51199/4205/23654/4035/10109/4076/396/2017/23543/375790/25/10458/2803/2263/6712/5361/3475/811/50488/5802/102/9113/57142/55740/2317/9820/10479/1808/3320/23189/1955/1785/2316/9798/57688/…
CCOC	BP	GO:0001667	ameboidal-type cell migration	360	0.36075	1.27775	0.00049995	0.0165725	3728/14/27086/4780/7114/7145/6678/6667/9448/1906/4627/2013/84159/10507/1460/6239/7422/65979/22976/388/5829/889/3162/3164/57175/375056/5467/25/5641/2896/90627/811/29775/57142/91/3675/7048/23189/652/5585/5025/8394/3725/301/57556/23042/2196/958/406991/3791/6546/23328/949/6776/54910/10016/10163/7474/1072/3688/2475/80005/8766/11221/5581/4070/10519/8828/2050/85360/23473/1512/4163/91862/27161/6714/26060…
CCOC	BP	GO:0001817	regulation of cytokine production	625	0.339977	1.22287	0.00049995	0.0165725	340061/23586/3553/27086/3329/3557/5094/26057/2597/567/7114/3552/4088/23405/7353/6188/1499/4192/706/961/4155/1653/55666/1654/10211/28951/3572/5970/7494/3479/3685/6778/6376/3162/10464/1432/3428/4035/1387/5603/25/10524/84282/10084/1051/10270/1660/23369/5802/4795/23005/6885/4067/3570/27178/8826/9698/51571/3965/26525/6397/1535/6711/5663/55703/301/23220/8764/79132/958/177/23633/27177/2621/83786/406991/…
CCOC	BP	GO:0006406	mRNA export from nucleus	98	0.452491	1.50381	0.00049995	0.0165725	9972/6429/6428/5976/8086/55706/26097/6430/23511/26993/8888/8189/2733/23381/55746/9887/84271/9775/10212/23636/55110/22916/6432/55110/9688/9785/3267/10189/8106/26019/54890/1984/6830/79228/29890/11338/10898/9984/9883/5433/84321/6426/10482/4928/84248/10250/84324/3181/129401/8021/199746/55677
CCOC	BP	GO:0006446	regulation of translational initiation	72	0.47221	1.53578	0.00049995	0.0165725	4869/1975/1982/84919/23367/1653/1654/4690/6198/2733/1967/6199/51441/8892/10657/22916/51247/440275/2475/9811/8440/27161/6256/468/3315/64410/8662/7458/66037/1981/1983/5433
CCOC	BP	GO:0007017	microtubule-based process	677	0.340282	1.22634	0.00049995	0.0165725	4869/23363/7405/3837/10844/27148/22906/2597/4131/2648/27436/4134/10142/57551/11004/4135/2319/84942/6188/10274/4627/1499/6651/636/7277/6491/22974/80208/8086/8481/1647/11337/27124/55755/4733/4296/7465/54986/1859/1739/1017/10432/79443/10464/51199/25777/27229/116840/348235/6421/4957/5189/25/3799/3835/6047/144406/1104/1453/5902/84445/1027/57560/79649/1778/56647/1639/23059/9820/1201/90417/2316/9702/846…
CCOC	BP	GO:0007098	centrosome cycle	117	0.428045	1.43886	0.00049995	0.0165725	4869/7405/2648/1499/6491/1647/55755/1017/10432/51199/116840/4957/5902/1639/84612/55142/57787/6790/1111/5119/23636/9525/23224/79441/57132/81565/9793/1107/128866/117178/2242/5108/23354/93323/115106/10806/2801/55125/4751/152185/55968/22994/163786/1069/284403/9851/54820/10769/7516/9475/79648/585/23177/4591/23032/402/9696/10733/7517/79959/4682/1070/55835/7514/348654/9371/11190
CCOC	BP	GO:0007264	small GTPase mediated signal transduction	533	0.348327	1.24779	0.00049995	0.0165725	3837/116985/19/9828/1786/9448/10146/221178/5296/81876/23094/64121/7074/6239/55785/85442/10211/65979/6464/55160/388/3479/23580/9267/889/11214/3162/1017/9266/1432/50618/396/9909/23092/25/9844/257106/4650/8437/90627/10971/3675/8625/23189/9732/4067/1785/8859/8844/11021/23108/3725/7249/29984/22800/56882/26030/23636/9869/57522/8216/23348/57826/10411/51291/8997/4649/10287/10163/1072/55114/7204/1278/5922…
CCOC	BP	GO:0007569	cell aging	98	0.446075	1.48249	0.00049995	0.0165725	4869/567/83719/5604/286053/1021/1432/23515/25/811/57178/11179/1111/23636/406991/23137/3398/3159/11200/7157/2475/7994/5580/1026/10783/8550/5371/3383/2067/26271/22925/4976/25989/10135/26156/80317/51389/545/10000/8091/10769/5591/79677/22846/3611/406/6647/1030/5054/51343
CCOC	MF	GO:0008022	protein C-terminus binding	174	0.396173	1.36226	0.00049995	0.0165725	6310/481/9784/3339/6667/23421/1499/5604/6925/7529/9656/9463/1739/26986/5189/25/10458/27183/5245/10971/8844/5430/10401/4691/667/11267/9525/8554/4361/23328/23215/1112/10055/8815/5516/6382/2547/2033/10519/160/27161/6714/57658/5515/10935/2067/468/114327/23426/7430/4926/1445/5501/10516/2192/84759/6477/2035/56912/2064/6311/4987/6993/7704/25836/1741/10133/4261/7520/1893/55607/1742/84324/30851/7518/11151…
CCOC	BP	GO:0009411	response to UV	133	0.418853	1.41873	0.00049995	0.0165725	4869/6154/7391/26155/51150/5970/5934/84236/1387/5603/7508/10277/1111/23028/993/847/1153/94241/5429/7157/440275/2033/5295/7528/22890/1026/163859/54617/5371/2067/468/5424/8692/9683/5609/7398/57805/5111/207/90427/581/400410/6872/2073/10856/4157/545/836/8491/51426/3364/3592/56339/55031/51455/842/201973/4193/138162/56852/4609/5562/6794/596/54962/1032/2956/5481/2071/1956/7486/1874/3373/1161/1642/54929/…
CCOC	BP	GO:0030155	regulation of cell adhesion	621	0.343813	1.23649	0.00049995	0.0165725	3728/3553/3329/3557/4088/10653/11124/3371/2319/9448/6188/2013/10507/5573/3280/4192/961/928/6239/4155/3576/7422/1277/10211/3572/9092/5970/7494/3479/3685/1739/9267/6376/4690/1021/1432/23654/4035/10109/375056/396/6810/25/1051/463/5361/3485/811/57178/9780/10370/50488/102/3655/3675/4811/7048/23189/4067/3570/652/8826/51571/1785/2316/3965/151887/51441/255743/301/57556/149041/29984/8764/177/91663/64844/4…
CCOC	BP	GO:0030520	intracellular estrogen receptor signaling pathway	51	0.51274	1.61973	0.00049995	0.0165725	9125/10521/23054/81606/79039/5469/65992/10432/8085/23543/9113/6294/23019/29966/2099/8289/6502/6714/167465/23558/2100/112398/133522/79447/10498/11240/11331/8312/55325/79876/865
CCOC	BP	GO:0030521	androgen receptor signaling pathway	54	0.504549	1.60178	0.00049995	0.0165725	27086/6597/10521/1499/9612/10524/6047/5245/9667/2274/8289/8554/8202/2033/409/9611/3065/7337/23426/1616/56937/8204/387/5925/11315/51389
CCOC	CC	GO:0044291	cell-cell contact zone	64	0.490982	1.58191	0.00049995	0.0165725	23363/3728/481/2319/1499/87/7074/10211/1739/4892/79026/6513/7414/2697/6546/57826/3688/29098/201163/23513/288/476
CCOC	BP	GO:0045785	positive regulation of cell adhesion	372	0.361414	1.28159	0.00049995	0.0165725	3728/3553/3329/4088/2319/9448/6188/2013/3280/4192/961/6239/7422/10211/3572/9092/5970/7494/3479/3685/6376/4690/1021/10109/6810/25/463/3485/811/57178/9780/10370/3655/3675/4811/7048/4067/3570/8826/51571/1785/2316/3965/151887/255743/301/29984/8764/177/91663/406991/3791/11117/6850/3549/6281/10076/84978/10892/7474/80005/7070/11221/5581/8440/201163/10551/199/2041/5295/10519/288/9806/101/7525/22890/14088…
CCOC	BP	GO:0045931	positive regulation of mitotic cell cycle	144	0.415804	1.4149	0.00049995	0.0165725	3553/26057/3552/25942/1906/5514/3280/23476/286053/55904/1654/51433/8678/3479/6604/6198/25/5641/5902/4041/5890/55023/3192/6790/301/994/993/23636/9525/8558/25970/23137/8877/8766/199/1019/5962/891/51529/26271/57504/4926/56257/3643/5781/351/81620/207/1981/5925/55968/4212/328/25836/55920/5155/3297/5578/6886/2260/4204/5087/4193/11331/9099/11065/5586/6868/7517/894/995/1956/29945/150465/3373/29766/3306/9…
CCOC	BP	GO:0051056	regulation of small GTPase mediated signal transduction	318	0.362029	1.27714	0.00049995	0.0165725	116985/19/9828/9448/221178/5296/23094/7074/55785/10211/6464/55160/388/3479/9267/11214/9266/50618/396/9909/23092/25/257106/4650/8437/90627/3675/23189/4067/1785/8859/23108/7249/29984/56882/26030/23636/57522/8216/51291/8997/4649/55114/7204/5922/57514/3688/5516/201163/2048/85360/54869/389/10564/8660/57584/392/5863/867/3633/6714/117178/10276/23263/29/5962/7410/51306/7077/153090/10160/1894/9855/8831/54…
CCOC	BP	GO:0071427	mRNA-containing ribonucleoprotein complex export from nucleus	98	0.452491	1.50381	0.00049995	0.0165725	9972/6429/6428/5976/8086/55706/26097/6430/23511/26993/8888/8189/2733/23381/55746/9887/84271/9775/10212/23636/55110/22916/6432/55110/9688/9785/3267/10189/8106/26019/54890/1984/6830/79228/29890/11338/10898/9984/9883/5433/84321/6426/10482/4928/84248/10250/84324/3181/129401/8021/199746/55677
CCOC	BP	GO:1901653	cellular response to peptide	353	0.359364	1.27205	0.00049995	0.0165725	3553/7431/4780/4131/6667/57727/688/1906/5573/7391/5296/6653/5786/3667/6464/5970/7494/5829/6430/3479/6778/6844/4690/5770/6198/4035/3164/2200/10458/5641/858/533/23189/4067/9550/23235/55023/57492/1535/528/5663/677/3480/7249/1663/109/177/143686/6776/10392/6774/526/115/988/10768/353/9021/7157/208/245973/252983/4644/6777/81565/535/1019/5447/5295/54741/5566/8660/9114/5580/23175/6720/6714/26060/154/8462/…
CCOC	BP	GO:1903313	positive regulation of mRNA metabolic process	73	0.474999	1.54682	0.00049995	0.0165725	11051/5976/5935/678/9967/26986/8570/23019/9698/9337/51441/677/3184/149041/22916/1153/6625/9567/26528/57690/10140/27161/891/54623/4343/57721/55147/494115/26058/29896/7832/22938/4928/3297/10236/9475/6434/340152/56339/9588/10262
CCOC	BP	GO:1903363	negative regulation of cellular protein catabolic process	73	0.473725	1.54267	0.00049995	0.0165725	1457/80011/51374/11011/1459/7917/65992/5663/2272/64844/10869/819/10956/80279/29761/5045/258010/29843/210/5371/51009/153090/6135/302/9683/57805/6125/3326/6872/11315/23274/9529/1942/51035/6201/7327/28996
CCOC	BP	GO:1905897	regulation of response to endoplasmic reticulum stress	78	0.465389	1.52334	0.00049995	0.0165725	4780/91445/598/84919/7917/1388/55741/7494/4690/5770/10955/22926/5366/10869/10956/26471/10961/51283/8440/10551/5295/29761/7009/258010/91304/51009/153090/857/666/4976/5771/10018/4779/9695/581/9709/11315
CCOC	BP	GO:0019076	viral release from host cell	33	0.554506	1.67433	0.000500601	0.0165725	79720/27183/858/5091/7726/9798/85363/9525/5987/91392/9126/128866/10155/5371/7879/9218/7706
CCOC	BP	GO:0035890	exit from host	33	0.554506	1.67433	0.000500601	0.0165725	79720/27183/858/5091/7726/9798/85363/9525/5987/91392/9126/128866/10155/5371/7879/9218/7706
CCOC	BP	GO:0035891	exit from host cell	33	0.554506	1.67433	0.000500601	0.0165725	79720/27183/858/5091/7726/9798/85363/9525/5987/91392/9126/128866/10155/5371/7879/9218/7706
CCOC	MF	GO:0008187	poly-pyrimidine tract binding	28	0.571063	1.69316	0.000501655	0.0165725	6310/5935/26986/27303/219988/3192/10657/1153/80336/5939/5937/26528/11338/4440
CCOC	BP	GO:2000144	positive regulation of DNA-templated transcription, initiation	26	0.584735	1.71796	0.000502058	0.0165725	6928/5706/1499/22976/55832/3725/2099/7157/23064/5704/10923/1385
CCOC	BP	GO:0001816	cytokine production	693	0.336255	1.21259	0.00059994	0.0192053	340061/23586/3553/27086/3329/3557/5094/26057/2597/2648/19/567/7114/3552/4088/23405/7353/10146/6188/1499/4192/706/961/55870/4155/1653/55666/1654/10211/28951/3572/84901/5970/7494/3479/3685/6778/1739/6376/10945/3162/10464/1432/3428/4035/1387/5603/25/10524/84282/10084/1051/10270/1660/23369/5802/4795/23005/6885/4067/3570/27178/8826/9698/51571/3965/26525/6397/1535/6711/5663/55703/301/23220/8764/79132/9…
CCOC	MF	GO:0005085	guanyl-nucleotide exchange factor activity	202	0.387406	1.34166	0.00059994	0.0192053	9828/221178/7074/55785/85442/81846/55160/9267/11214/9266/50618/160518/9909/9844/1104/389541/10542/1967/1936/9732/55188/10260/10113/8892/26030/27095/23348/10411/8997/89781/7204/378/83874/29098/80005/201163/54869/10564/22898/5863/10276/23263/51195/8891/29/9771/7410/10160/1894/9855/8925/8890/23258/163486/201627/79961/23268/3257/22899/79890/55200/57480/414918/9649/6654/27342/23101/9922/57580/2059/571…
CCOC	BP	GO:0018393	internal peptidyl-lysine acetylation	147	0.418089	1.4246	0.00059994	0.0192053	3553/55929/2648/25942/10847/7917/51773/26155/55167/22976/7703/1387/27154/10524/90780/84289/8888/200186/8295/10664/4297/6885/339287/8464/84148/23338/11143/1111/112869/8202/57634/201163/55683/2033/5447/10902/64769/55689/7994/23774/23522/4089/9474/10933/9329/9913/11091/26053/8193/8607/6872/10856/23558/27097/54107/6881/55209/55257/9575/53615/55677/4204/80314/93649/1487/10445/11177/79969/55011/3054/55…
CCOC	BP	GO:0033673	negative regulation of kinase activity	221	0.38128	1.32576	0.00059994	0.0192053	4869/3553/113791/51422/10221/10527/5573/103/11142/1647/6653/84619/11329/28951/6895/4690/5770/25/1027/9113/4041/4067/652/1353/5585/3192/5663/3480/7249/55450/23636/5987/25937/9961/80279/1848/9021/7128/7070/11221/2873/1846/2041/2776/2048/10519/8660/10636/57732/55861/79643/5518/5580/867/1026/10019/5515/5998/1847/10935/9647/153090/857/3315/84335/54922/1445/868/8692/5771/5777/84313/11213/7453/207/2874/…
CCOC	BP	GO:0051301	cell division	558	0.343835	1.23333	0.00059994	0.0192053	7405/3553/57695/3552/4134/11004/598/23421/6188/10274/4627/8881/10051/6651/81606/3980/10801/4192/22974/286053/8239/7422/51433/4628/7465/10628/8678/388/5934/678/1021/1017/5460/91754/9094/116840/348235/9918/7005/2263/205564/27183/1104/23383/84445/1778/9113/1639/9820/90417/10534/9798/84612/11021/55142/57787/3192/6790/904/6711/80152/2908/10776/7013/79866/5119/994/993/23636/9525/23137/84861/23126/1211/…
CCOC	BP	GO:0051345	positive regulation of hydrolase activity	677	0.337834	1.21752	0.00059994	0.0192053	128637/3329/481/116985/9681/4088/3336/9448/84919/6188/51520/10507/26000/51079/729540/116988/23094/7074/10550/4155/7422/1654/55160/26097/65992/6376/1432/3428/396/23092/375790/5660/5641/2263/5031/257106/4650/8437/1856/2896/23527/5902/90627/27166/1660/2968/858/3655/55635/3092/5720/50807/9732/55188/4067/8826/3965/10113/79874/23108/8394/3192/3725/255743/23787/26286/2099/5330/7249/1663/958/8498/177/991…
CCOC	BP	GO:0051983	regulation of chromosome segregation	95	0.454056	1.50626	0.00059994	0.0192053	1457/55869/11004/1459/1499/286053/55755/51433/8678/6421/23369/1778/10664/90417/3550/9698/3192/1663/23137/84861/51451/10783/996/891/699/51529/26271/84101/1894/4926/7756/998/23063/4751/81620/8697/56984/5925/701/1843/55781/25836/55920
CCOC	BP	GO:0071396	cellular response to lipid	549	0.34569	1.23925	0.00059994	0.0192053	31/3553/9125/27086/7431/3557/19/10424/6597/3371/10221/10521/1906/84649/23054/1499/81606/51079/706/5976/7068/3576/79039/1277/5469/7421/3667/5970/7494/116151/65992/678/6376/11214/10432/1432/8085/3164/9612/5467/23543/7182/25/10524/2263/6047/1051/5031/2919/5245/2920/10270/811/4795/9113/6294/4067/57048/23019/27178/652/29966/7035/85363/9667/26525/2921/3192/677/2099/2908/3184/2274/301/109/6374/8289/2717…
CCOC	BP	GO:0090316	positive regulation of intracellular protein transport	165	0.402175	1.37916	0.00059994	0.0192053	3728/3553/55929/9520/4088/56681/1459/5296/57602/6653/7529/55741/6844/118424/1432/51496/3799/84455/2010/10971/89866/2316/9919/5663/2621/5366/55072/10411/161291/10055/89781/7531/7157/208/10425/56947/5295/54741/10519/288/5566/5580/999/5108/55823/10155/9777/1894/3059/7533/8692/7323/2064/55696/9695/22994/5534/11261/55781/51366/4947/7855/2040/841/10075/9776/54741/54828/5494/7534/79778/2932/8841/79752/5…
CCOC	CC	GO:0098687	chromosomal region	315	0.363125	1.28031	0.00059994	0.0192053	80351/7405/23468/25942/11004/1786/23421/10274/23081/5514/5976/4174/114785/286053/4176/1017/25777/283489/80169/348235/9918/3835/84516/1051/4998/1788/10664/1639/90417/55746/55226/84148/1059/3192/6790/5663/80152/7013/55135/1111/23028/10734/23137/4361/54433/3021/9126/5500/10728/11200/10189/5516/26277/25909/23595/2547/81565/9793/64769/23064/9985/4171/5518/79228/25983/57169/10111/4735/9031/23347/7515/5…
CCOC	MF	GO:0061980	regulatory RNA binding	35	0.554796	1.68543	0.00060054	0.0192053	3178/23405/6895/23318/5460/1660/23369/9698/84872/149041/9188/192669/192670/27161/23567/1994/29066/51284/26523/6657/83989/3181/4204
CCOC	MF	GO:0042974	retinoic acid receptor binding	25	0.591496	1.72711	0.000603258	0.0192493	2521/23054/5469/7421/1488/64324/9612/23019/3159/81/8204/5916/171023/22938/6867/4929
CCOC	BP	GO:0000070	mitotic sister chromatid segregation	147	0.414378	1.41195	0.00069993	0.0212607	3837/11004/10051/286053/55755/51433/8678/10464/283489/26993/9918/3835/27183/23383/10270/54921/90417/3550/3192/5119/23636/9525/23137/84861/23126/55154/57132/8766/51451/79643/5518/128866/10783/54617/996/29781/23047/891/699/51529/26271/84101/4926/7756/148479/4751/81620/8697/56984/5925/79003/701/11044/1843/7283/23244/55781/25836/29082/84722/27175/9183/79142/129563/5885/91272/23310/246184/91782/8243/7…
CCOC	MF	GO:0003697	single-stranded DNA binding	107	0.429902	1.43701	0.00069993	0.0212607	3178/3329/5094/23648/10051/4174/4176/80169/1660/7508/9361/5890/3192/301/1663/7013/5557/5093/5937/7150/4171/10111/51444/84893/10923/25939/7555/2067/55775/4172/6117/4830/6419/4292/8880/7156/3146/4173/64710/57109/2073/84515/5433/5932/5886/5813/3297/5887/3181/129401/56941/3148/56852/51729/6118/23635/5893
CCOC	MF	GO:0005198	structural molecule activity	588	0.339598	1.21959	0.00069993	0.0212607	6138/23363/3728/51090/6525/7431/9972/9553/6143/6210/4131/4134/6154/6678/3339/6175/4736/3371/9019/71/3915/6188/636/80781/3880/7277/87/4155/55706/25873/1291/1277/6230/51073/1488/1292/1314/1294/165/1739/6146/10109/56945/27229/23511/2200/4957/7059/6222/375790/7450/6712/51258/3490/858/6217/79026/4811/3092/5339/4637/65003/55746/7148/2794/6208/5493/6204/1289/255743/667/6711/7414/301/7171/8661/120/1462/3…
CCOC	BP	GO:0006323	DNA packaging	193	0.385967	1.33378	0.00069993	0.0212607	4869/22880/50809/11176/1786/23421/51773/10051/26155/55870/57798/22893/6046/26993/9918/4678/10270/1788/10664/6732/3005/83743/80152/146059/5119/5928/9869/3159/3021/8815/7157/29855/23272/4171/7994/84875/57169/23522/3065/23347/646817/10155/29781/7259/891/54623/1616/55051/55166/148479/23063/22985/91687/11044/54737/8607/79172/9733/4676/54069/25836/55355/54107/6662/79711/4152/5253/5931/8091/83989/55729/…
CCOC	BP	GO:0030218	erythrocyte differentiation	105	0.429671	1.43407	0.00069993	0.0212607	51621/567/103/55904/7422/5469/116151/1021/1432/23543/91/55553/4067/652/6208/677/405/3398/6774/9258/6777/54681/29843/9636/10019/669/3059/5771/9991/22985/3304/4779/3091/9935/5925/1777/2113/6223/836/2309/6886/28996/55646/51341/4891/3071/3148/7067/7049/3276/23210/129138/3718/5316/29766/6194/7538/2539/5926/7564/10365/161882/2034/10107/1054/54892/118
CCOC	BP	GO:0031124	mRNA 3'-end processing	87	0.44703	1.47524	0.00069993	0.0212607	6429/9810/11051/6428/26097/6430/26986/8189/1477/84271/904/677/9775/10212/55110/22916/6432/55110/23248/80336/10768/9785/10189/8106/6626/79228/11338/10898/6829/891/9984/54623/55197/9646/351/1025/23144/5433/84321/6426/64852/3297/10250/29101/84324/199746
CCOC	BP	GO:0032755	positive regulation of interleukin-6 production	85	0.457409	1.50738	0.00069993	0.0212607	23586/3553/3329/3557/4155/7494/5603/1660/3570/27178/3965/26525/1535/177/27177/7098/6850/10392/6774/26137/55122/7474/114609/56300/199/2207/5724/8692/5781/351/3146/5027/51284
CCOC	BP	GO:0043254	regulation of protein-containing complex assembly	386	0.355969	1.26379	0.00069993	0.0212607	4131/19/7114/10142/56681/11124/5706/6188/6653/7422/27124/55755/1654/4733/4091/9463/1859/1739/23580/4690/51199/10109/57175/55832/2017/64601/25/9873/10458/6047/56998/6712/1027/9780/2968/9113/1639/3320/50807/23189/10113/348110/6711/2099/7013/120/91663/10552/10095/5366/5987/2006/51429/6850/10096/3021/822/57704/7157/29098/2475/5581/8440/7417/2033/57763/829/26054/258010/389/29103/51451/2934/9557/5580/6…
CCOC	BP	GO:0044089	positive regulation of cellular component biogenesis	486	0.348815	1.2466	0.00069993	0.0212607	22880/9759/116985/4131/19/10142/4088/11124/5706/1786/9448/10146/6188/1906/79647/10507/10801/961/23394/7422/55755/4733/10211/55160/9463/8678/5829/1739/23580/6376/4690/51199/23613/10109/57175/55832/2017/375790/25/9873/10458/55127/255967/27183/386724/1027/9780/2968/9146/1778/1639/3320/50807/23019/8826/1785/2316/23242/348110/57787/2099/11267/7013/9924/10552/23636/9525/10095/5366/3791/9869/5987/51429/…
CCOC	BP	GO:0048660	regulation of smooth muscle cell proliferation	127	0.418888	1.41492	0.00069993	0.0212607	27086/9759/1312/10221/1786/1906/1499/3479/55810/6376/3162/3488/7536/5467/2263/5031/56998/1027/7048/3570/652/26119/1535/3725/4209/406991/2006/3398/7128/2475/2547/199/6502/10203/1026/5724/4854/4217/2773/10135/4208/207/7052/7057/5155/7520/2950/9314/8840/3654/231/5591/3611/3592/93649/4193/4331/57447/1956/1839/10257/8013/1991/10891/7043/7189/55512/5159/9370/3569/6934/9927/6352
CCOC	BP	GO:0051348	negative regulation of transferase activity	247	0.373648	1.30577	0.00069993	0.0212607	4869/3553/113791/51422/10221/10527/5573/103/11142/1647/6653/84619/11329/28951/6895/4690/5770/25/1027/9113/4041/4067/652/1353/5585/3192/5663/3480/7249/7013/55450/23636/5987/25937/9961/80279/1848/9021/7157/7128/7070/11221/2873/1846/2041/2776/2048/10519/8660/10636/57732/55861/79643/5518/5580/867/6714/1026/10019/5515/5998/1847/10935/9647/153090/26271/857/84101/3315/84335/6135/54922/1445/868/8692/5771…
CCOC	BP	GO:0062197	cellular response to chemical stress	316	0.360013	1.26954	0.00069993	0.0212607	23334/55139/30001/4780/25942/6188/1499/10587/706/116988/51526/2353/10550/1654/23135/5970/8678/388/5829/6778/3162/7703/1017/10131/6421/4638/5603/25/5660/4548/8428/10645/6513/9361/1785/10280/9973/11179/1535/3725/677/3184/301/10105/154807/4358/406991/405/5971/847/94241/54936/7157/7128/8877/2547/199/51719/23064/4841/84181/140885/5580/6714/10276/135112/5371/10935/468/5151/7248/857/7226/2308/1894/3315/…
CCOC	BP	GO:0071559	response to transforming growth factor beta	223	0.378086	1.31542	0.00069993	0.0212607	4088/1906/2353/64838/7316/8239/4091/1277/5829/678/80326/2200/1387/2263/463/283149/10370/858/91/3675/7048/6885/55553/1785/3725/255743/677/2908/7791/3693/406991/10454/11117/57154/1284/7474/1278/7157/201163/9392/2033/409/23089/5045/7525/867/6714/26060/2339/5371/857/269/4089/11171/1385/8692/1398/4053/51741/56937/80139/7311/4208/5654/3066/387/3326/2734/23592/2651/5747/7057/22938/6662/27063/4054/51592/…
CCOC	CC	GO:0072686	mitotic spindle	101	0.440368	1.46649	0.00069993	0.0212607	150468/2648/27436/4134/6188/10274/51646/22974/8086/55755/51199/2017/3835/23005/56647/90417/3550/3192/6790/23636/84861/79441/822/9126/11104/1213/9657/55689/9611/114327/1894/4926/8517/60509/998/2801/79718/55920/126731/3297/1729/23331/2009/55262/8841/256364/8556/79969/22924/8502/8243
CCOC	CC	GO:0097525	spliceosomal snRNP complex	52	0.500064	1.58252	0.00069993	0.0212607	23451/10421/24148/10992/10291/9092/51747/57819/9416/6633/9343/27258/10946/10594/9129/6625/6626/51631/10465/6628/26121/9128/55692/9410/8175
CCOC	BP	GO:1902275	regulation of chromatin organization	175	0.393166	1.35249	0.00069993	0.0212607	22880/3553/2648/25942/11011/1786/9810/1499/23081/26155/23476/55904/9739/7422/22976/26097/64324/26993/63925/90780/10270/10664/4297/94104/54880/3005/3192/11143/1111/23028/9869/3159/122953/7157/201163/23272/6830/84875/4302/221477/6720/10155/891/4089/54623/25865/9474/9646/1025/26053/54737/10856/9733/23558/25836/51366/22938/54904/10782/5253/55209/8726/9320/6497/120892/29028/55729/6886/5252/55677/4204/…
CCOC	BP	GO:1902806	regulation of cell cycle G1/S phase transition	157	0.402188	1.37516	0.00069993	0.0212607	9125/26057/4194/6154/4849/1647/55904/1654/7465/55571/5934/65992/1021/1017/1027/5720/23019/9337/6790/301/406991/8558/3398/6659/10106/11200/7157/252983/2033/199/1019/1026/54617/10197/5962/5371/891/54623/56257/5777/10263/5111/207/1981/5925/581/11319/26058/10385/6872/328/1031/7832/51065/79447/9314/85456/5325/10498/10769/5591/1030/144455/4193/11331/493/3276/596/1032/55294/6118/6868/894/4850/29117/995/…
CCOC	BP	GO:2001242	regulation of intrinsic apoptotic signaling pathway	147	0.413986	1.41062	0.00069993	0.0212607	4780/6154/598/6188/51079/26155/1654/8678/7494/4690/5883/5770/10131/10955/6421/79915/10105/64844/23028/406991/5366/2023/26471/10961/7157/8440/201163/7417/5329/7009/4841/6714/3065/84893/51657/54700/857/666/3315/6135/4976/5771/6477/4170/8876/57805/6615/10018/11035/3091/207/90427/5326/581/9709/754/11315/57007/9529/10625/6201/5598/6387/120892/259230/6647/55031/2907/51024/6498/4193/9479/29108/596/1032/…
CCOC	MF	GO:0051879	Hsp90 protein binding	40	0.52818	1.62913	0.00070035	0.0212607	1457/55869/3837/11140/6188/8844/2908/7249/23636/3791/10869/10728/55898/4862/7248
CCOC	BP	GO:0072666	establishment of protein localization to vacuole	45	0.5193	1.61968	0.00070035	0.0212607	51520/4074/6653/8678/79720/55187/27183/9179/9146/23230/11267/143187/22878/57154/7128/51160/55048/950/7879/26985/8943/84313
CCOC	BP	GO:0002218	activation of innate immune response	126	0.417844	1.4111	0.00079992	0.0236468	340061/25942/5706/727897/5691/5715/5970/10432/3428/23118/1387/6421/10084/5707/5700/5720/6885/4067/85363/8454/5692/10454/5971/3385/5710/6850/10892/2547/2033/2207/5566/4841/5580/5689/6714/5704/10197/6500/3551/94025/8517/5688/200958/3146/4585/5719/4332/5699/7520/5685/5708/5591/5718/4790/5693/5717/29108/57876/1147/55269/5687/5714/2534/5062/3265/4586/149628/7189/5336/5716
CCOC	BP	GO:0006469	negative regulation of protein kinase activity	204	0.383428	1.32859	0.00079992	0.0236468	4869/3553/51422/10221/10527/5573/103/11142/1647/6653/84619/11329/28951/6895/4690/5770/25/1027/9113/4041/4067/652/5585/5663/3480/7249/55450/23636/5987/25937/9961/80279/1848/9021/7128/7070/11221/2873/1846/2041/2776/2048/10519/10636/57732/55861/79643/5518/5580/867/1026/10019/5515/5998/1847/9647/153090/857/3315/84335/54922/868/8692/5771/5777/84313/11213/7453/207/2874/5925/1843/11315/11261/57493/836/1…
CCOC	BP	GO:0007052	mitotic spindle organization	100	0.436759	1.45336	0.00079992	0.0236468	3837/4134/10274/6491/22974/8086/4733/10464/25777/1104/1778/56647/1639/2316/3192/6790/79866/5119/23636/9525/55154/6905/9126/57132/1213/11200/8766/128866/891/114327/4926/7756/2801/3304/55125/4751/387/152185/7283/284403/6867/126731/84722/10769/27175/2009/4204
CCOC	BP	GO:0014812	muscle cell migration	79	0.457717	1.49985	0.00079992	0.0236468	14/9759/4780/10221/79647/4192/6653/3479/3488/4035/57175/5467/5031/5361/9732/8826/301/406991/55742/54434/80005/199/6714/10276/51804/5327/5328/1398/4208/85440/328/5155/2950/3690/8840/3611/55909/5054/93649/4193
CCOC	BP	GO:0016050	vesicle organization	296	0.360976	1.27003	0.00079992	0.0236468	7405/128637/2060/19/56681/81876/80208/10972/1294/23339/79720/375056/9527/8773/6810/55291/64601/3799/10175/27183/1453/811/858/9146/8411/89866/1785/64083/9798/9919/10113/7109/1130/26286/301/11267/23256/5119/9525/27095/143187/8417/51479/26258/8907/6843/10254/6281/10016/57132/79102/89781/3267/10427/208/51160/8877/6382/9632/90411/8766/83696/9392/55048/950/10228/29911/10564/6272/2157/51693/79643/128866…
CCOC	BP	GO:0032508	DNA duplex unwinding	104	0.429571	1.43289	0.00079992	0.0236468	10146/1108/80205/4174/1653/7316/1654/4176/89797/1660/2968/7508/54921/22907/301/1663/55636/3159/4361/2547/23132/1106/23064/92797/4171/84181/1107/9557/10111/84893/54617/4172/6117/7311/4173/8607/5985/57680/84515/1069/10856/5983/9400/5813/7520/5887/113510/404672/56852/93973/4331/5982/9401/2071/7486/1161/51750/6233/1642/2967/79075
CCOC	BP	GO:0046785	microtubule polymerization	70	0.468017	1.51937	0.00079992	0.0236468	10844/4131/10142/6188/27124/55755/4733/1859/51199/27229/25/1453/1027/79649/1639/7013/57704/85378/29098/81565/9793/2242/26271/4926/7756/2801/3304/55125/25999
CCOC	BP	GO:0050000	chromosome localization	70	0.470197	1.52645	0.00079992	0.0236468	3837/11004/8678/10464/283489/3835/27183/1778/3192/7013/5119/23636/9525/10096/23353/57132/8766/81565/79643/128866/10097/891/4926/55166/4292/81620/8697/79003/152185/4928/29082/84722/54820
CCOC	BP	GO:0061136	regulation of proteasomal protein catabolic process	166	0.399659	1.37096	0.00079992	0.0236468	80011/4780/91445/26263/10221/11011/9810/7917/51667/9817/1454/28951/55741/65992/1453/5700/369/5720/54467/6790/25897/5663/2272/64844/10869/819/8554/10956/26471/10425/29761/5566/258010/29843/91304/210/55743/5704/25820/10197/51009/153090/857/6135/1452/9683/57805/3304/4779/207/9695/3326/9709/116224/6872/11315/23274/9529/5886/51035/5887/120892/10769/114881/7327/2932/348/4193/2729/23429/51465/4287/9024/…
CCOC	BP	GO:0071897	DNA biosynthetic process	180	0.390888	1.34624	0.00079992	0.0236468	80351/3178/7353/143/1499/3980/7316/55666/5980/80169/5245/23381/54921/3320/9887/55226/3192/3184/7013/55135/25970/2697/4361/54433/199990/5429/10728/167227/7157/26277/8877/409/23649/64855/5073/84875/22890/5428/10111/9636/6714/1026/7298/8550/25865/5424/6117/4931/5609/5423/27434/7311/4751/7706/5111/3326/54464/5985/1843/9894/5983/545/54107/5155/27063/7520/225689/353497/51426/9314/85456/140609/7011/2734…
CCOC	BP	GO:0072657	protein localization to membrane	551	0.339426	1.21697	0.00079992	0.0236468	6138/3728/481/6143/6210/6154/6175/598/4736/2319/6188/7917/2013/9344/51079/7074/92482/25873/6230/10211/7529/9463/1739/6844/56850/6146/79720/130617/23613/4035/90196/6810/6222/375790/3799/6746/2803/23062/27183/6745/9179/84455/102/9146/6217/10971/3675/11079/3320/26119/582/6208/64083/2316/6204/9919/64429/91461/8394/6711/55690/23463/8500/3875/177/6141/91663/23167/56889/6727/2621/5366/8417/6161/6136/622…
CCOC	BP	GO:0090398	cellular senescence	63	0.485003	1.56037	0.00079992	0.0236468	567/83719/5604/286053/1021/1432/25/811/11179/23137/3398/3159/7157/7994/5580/1026/10783/8550/5371/26271/22925/4976/25989/10135/26156/80317/10000/8091/10769/5591/79677/22846/406/1030
CCOC	BP	GO:0038066	p38MAPK cascade	39	0.536254	1.64915	0.00080056	0.0236468	3553/1647/7422/54986/1739/1432/50488/3965/677/177/23328/9258/8877/11221/10912/153090/7430/9261/4217
CCOC	MF	GO:0051721	protein phosphatase 2A binding	30	0.562227	1.68118	0.000802005	0.0236468	5770/23381/9887/29966/10776/9258/7157/6801/8877/23141/29888/84930/153090/2308/55917/207/2029/259282/91272/596
CCOC	BP	GO:0001819	positive regulation of cytokine production	418	0.3494	1.24335	0.00089991	0.0257432	340061/23586/3553/3329/3557/26057/2597/567/3552/4088/7353/6188/1499/4192/4155/1653/55666/1654/10211/3572/5970/7494/6778/6376/3162/10464/1432/3428/4035/1387/5603/25/84282/10084/1051/1660/23369/6885/3570/27178/9698/51571/3965/26525/6397/1535/6711/5663/55703/301/8764/79132/958/177/23633/27177/83786/406991/7098/9533/53833/405/1958/4361/6850/10392/6774/26137/9188/55122/10892/7474/5144/114609/56300/887…
CCOC	BP	GO:0006302	double-strand break repair	215	0.379416	1.31751	0.00089991	0.0257432	7405/2521/79840/3980/22992/5531/4174/1653/286053/4176/22976/9656/5980/6421/10524/80198/165918/7336/5890/1663/55135/51720/1111/23028/64210/23137/4361/146956/11200/7157/2547/79728/7528/10519/197342/23064/55317/9985/92797/4171/10111/51444/2140/84893/23347/54617/7515/25939/5371/10097/2067/23514/55775/4172/10933/6117/6419/7158/5423/27434/4292/4173/64710/84501/11044/84515/56907/22909/23503/200558/25836…
CCOC	BP	GO:0010508	positive regulation of autophagy	115	0.42453	1.42561	0.00089991	0.0257432	340061/7405/11140/53373/23367/8678/3162/79443/55626/55187/10524/10645/665/10346/6885/7249/3791/143686/10392/94241/57154/79594/440275/201163/258010/154/29110/6829/8408/7248/2308/9474/8517/2773/10018/3146/3091/285180/8396/60592/5291/11315/23274/10133/10533/2309/140775/10241/120892/10769/2932/201292/5899/5562/1612/9528/6794
CCOC	BP	GO:0016573	histone acetylation	143	0.410797	1.39725	0.00089991	0.0257432	3553/55929/2648/25942/10847/51773/26155/55167/22976/7703/1387/27154/10524/90780/84289/8888/200186/8295/10664/4297/6885/339287/8464/84148/23338/11143/1111/112869/8202/57634/201163/55683/2033/10902/64769/55689/7994/23774/23522/4089/9474/10933/9329/9913/11091/26053/8193/8607/6872/10856/23558/27097/54107/6881/55209/55257/9575/53615/55677/4204/80314/93649/1487/10445/11177/55011/3054/55274/54934/26036/…
CCOC	BP	GO:0043434	response to peptide hormone	400	0.352303	1.25208	0.00089991	0.0257432	3553/4780/4131/6429/6678/6667/57727/3692/1906/9810/6773/5573/7391/5296/6653/1277/5786/3667/6464/5970/7494/5829/6430/6778/6844/4690/5770/3488/6198/3164/2200/10458/1027/1967/858/694/533/6513/23189/4067/8826/9550/23235/55023/57492/1535/528/677/3480/8892/7249/301/109/2697/143686/847/1958/6776/2806/6774/526/115/3033/988/10768/353/9021/5251/208/2475/245973/3727/252983/4644/6777/81565/535/1019/5447/5295…
CCOC	BP	GO:0048659	smooth muscle cell proliferation	129	0.415446	1.40467	0.00089991	0.0257432	27086/9759/1312/10221/1786/1906/1499/3479/55810/6376/3162/3488/7536/5467/2263/5031/56998/1027/7048/3570/652/26119/1535/3725/4209/406991/2006/3398/7128/2475/2547/199/6502/10203/1026/5724/4854/4217/2773/10135/4208/207/7052/7057/5155/7520/2950/9314/8840/3654/231/5591/3611/3592/93649/4193/4331/57447/1956/60560/1839/10257/8013/1991/10891/7043/7189/55512/5159/9370/3569/6934/9927/6352
CCOC	BP	GO:0050767	regulation of neurogenesis	734	0.330779	1.19454	0.00089991	0.0257432	23363/3553/56478/7431/29116/22906/4780/4131/567/25942/4135/23405/221692/9448/10507/1499/5604/23081/3280/4192/706/84504/7074/23394/7068/6653/7422/27124/55755/85442/1454/6925/5469/3572/54986/5970/3400/65981/6376/4690/6604/51199/23654/23613/4035/50618/4076/63925/396/2017/221935/25/10458/2803/463/8437/1856/1453/2896/5361/3475/811/8428/5802/102/3655/57142/23529/3675/9820/1808/50807/23189/4067/652/8826…
CCOC	BP	GO:0070507	regulation of microtubule cytoskeleton organization	174	0.391917	1.34763	0.00089991	0.0257432	4869/4131/2648/10142/57551/4135/6188/10274/1499/636/6491/22974/27124/55755/4733/1859/10432/51199/348235/25/6047/5902/1027/1778/1639/146057/57787/3192/6790/7013/79866/1111/5119/23636/9525/9126/57132/1213/57704/29098/10519/26054/128866/2242/4926/1946/3304/25999/4751/10263/387/152185/55968/22994/11186/89927/126731/225689/84722/10769/9475/79648/2932/4204/4591/57159/5562/402/10039/79969/10982/22924/10…
CCOC	MF	GO:0140097	catalytic activity, acting on DNA	198	0.384617	1.33073	0.00089991	0.0257432	23405/1786/10146/6188/50485/1108/3980/80205/4174/1653/1654/4176/5980/5883/89797/80198/1788/1660/54921/22907/1663/7013/55636/3159/4361/5429/10728/146956/2547/23132/1106/23583/7150/197342/23064/23649/92797/4171/84181/1107/9557/5428/10111/1773/4595/84893/54617/7515/2067/55775/4172/5424/116447/4830/6419/5423/27434/8940/55193/7156/5111/4173/221120/8607/1777/5985/57680/2073/84515/10856/328/22909/200558…
CCOC	BP	GO:0042255	ribosome assembly	48	0.504959	1.58591	0.0009	0.0257432	4869/387338/6175/3692/1654/23195/130916/4839/65003/6208/6204/22907/6136/51388/6209/84231/6128/51116/6135/6125/29777/26284/6223/6152/51065/6234/55299/51187/29093
CCOC	BP	GO:0030970	retrograde protein transport, ER to cytosol	25	0.579349	1.69164	0.000904886	0.0257803	81502/7353/55666/55741/84236/23197/550/79139/10956/258010/51009/9695/9709/10952/7327/6400/51465/9024/7415
CCOC	BP	GO:1903513	endoplasmic reticulum to cytosol transport	25	0.579349	1.69164	0.000904886	0.0257803	81502/7353/55666/55741/84236/23197/550/79139/10956/258010/51009/9695/9709/10952/7327/6400/51465/9024/7415
CCOC	MF	GO:0001067	regulatory region nucleic acid binding	738	0.330528	1.19379	0.0009999	0.0275963	6928/376940/84333/2355/23598/9759/51621/4780/25942/4088/6597/6667/23648/11176/688/6188/9580/6773/84159/1108/3280/1388/5089/84504/2353/57659/6239/11278/7068/1647/6668/84619/4601/4091/6925/5469/7421/200014/23269/22887/23135/5970/7494/165/6778/5934/55810/64324/5460/51780/4205/3428/4799/3164/26205/7022/63925/1387/5467/6421/7182/6605/1051/463/7764/112950/1788/51385/1660/22926/10664/94104/7343/6294/212…
CCOC	BP	GO:0001933	negative regulation of protein phosphorylation	368	0.356119	1.26223	0.0009999	0.0275963	4869/3553/51422/10221/84919/10527/10507/5573/103/5296/11142/55870/1647/6653/27124/84619/4091/11329/284996/28951/6895/1739/4690/10464/5770/25/5245/1027/9113/4041/4067/652/5585/3725/5663/3480/401265/7249/57556/8661/55450/91663/23636/406991/10771/5987/25937/11117/10106/9961/80279/1848/5144/9021/808/7128/2475/2122/7070/11221/8440/201163/2873/467/409/1846/2041/2776/2048/10519/9611/10636/57732/55861/22…
CCOC	BP	GO:0016567	protein ubiquitination	757	0.331932	1.19968	0.0009999	0.0275963	80351/84333/10210/55869/143279/29116/4780/23352/91445/9520/26263/64320/5706/6188/9810/26133/8881/1499/706/51667/55167/140461/7316/54620/9817/8239/55182/5691/84961/5469/284996/50717/51433/5715/22976/5930/118424/25831/7703/115426/4799/55832/65264/54850/25/84282/84461/6047/55585/5707/112950/140691/63891/64777/5700/8405/10346/9820/5720/165918/3320/79139/9354/54880/7336/54467/63893/4738/85363/26260/10…
CCOC	BP	GO:0016925	protein sumoylation	73	0.464684	1.51323	0.0009999	0.0275963	10210/9972/9759/1499/8086/286053/55706/5970/23511/205564/57178/55746/10401/54472/23636/405/8554/1958/9688/10055/79594/26054/29843/7329/10155/54795/11315/9883/4928/825/6612/387082/129401/8021/83637/23165/4193/348995/10363/79902/26036/54552/10762/6804/8535/9631/10362/64135/53335/5905/1959/57122
CCOC	BP	GO:0030029	actin filament-based process	701	0.331796	1.19684	0.0009999	0.0275963	23363/3985/3728/6525/7431/116985/30011/7114/10142/9828/226/4088/57551/221692/71/1906/4627/2013/9344/5573/3880/4192/961/87/775/55785/65979/4628/6464/55160/9463/388/5829/11034/1739/23580/6376/4690/11214/9266/5770/25777/4205/4035/10109/57175/396/2017/23092/25/9873/10458/9844/27183/4650/2919/6712/4892/811/50488/9113/55740/2317/3092/4637/3856/23189/7148/2316/23242/58527/348110/8394/6711/2314/301/7171/…
CCOC	CC	GO:0030139	endocytic vesicle	252	0.372489	1.30273	0.0009999	0.0275963	7405/7431/30011/2060/19/567/6678/71/2319/5287/928/7316/9463/8678/3685/23580/55626/4035/8773/6810/3799/1856/811/2317/533/3092/3320/1785/11021/1535/7791/3693/8417/1211/81622/4646/8029/6850/949/115548/7474/54497/1213/114609/8877/7475/252983/8766/535/950/409/10228/101/160/2934/9114/3633/26060/55823/5878/153090/857/9026/7879/81693/818/6892/9230/9474/51466/81029/8692/23673/4481/219972/7311/311/55788/38…
CCOC	BP	GO:0031123	RNA 3'-end processing	124	0.417596	1.40855	0.0009999	0.0275963	79033/6429/114034/9810/11051/6428/26097/6430/23318/26986/8189/1477/84271/904/677/9775/10212/57117/55110/22916/6432/55110/6227/23248/80336/10768/9785/10189/8106/2091/6626/5073/79228/11338/10898/6829/891/9984/51010/54623/55197/9646/90459/351/1025/23144/26173/11044/5433/84321/6426/57508/64852/3297/10250/54512/29101/84324/199746/23016
CCOC	BP	GO:0031503	protein-containing complex localization	258	0.372614	1.30427	0.0009999	0.0275963	4869/9972/2060/6429/3692/6428/5976/8086/55706/26097/6430/1739/56850/23511/26993/6421/8888/8189/2733/23381/57560/102/23059/3092/55746/9887/1785/84271/11336/3192/7013/9775/10212/9321/23636/8417/55110/11260/6209/22916/6432/55110/9688/6059/9785/3267/10189/8106/11020/26019/8766/23513/51626/54890/1984/6830/57539/84946/79228/29890/117178/11338/5108/10898/9984/160622/7248/23426/7430/255758/8943/56912/261…
CCOC	BP	GO:0032092	positive regulation of protein binding	86	0.444307	1.46561	0.0009999	0.0275963	340061/567/7074/10211/65981/4035/25/6789/79139/652/6788/5663/121665/7474/114609/5334/5516/2033/4140/5515/4242/5986/857/9026/6135/302/90529/4931/2035/351/4208/382/3326/6872/11315/3297/3958/120892/10769/9618/28996/2932/9693/348/5899/23032
CCOC	BP	GO:0042274	ribosomal small subunit biogenesis	59	0.484396	1.54973	0.0009999	0.0275963	11056/4869/65095/55127/8602/25926/51077/6217/6208/55226/6204/55813/84916/6209/6227/79954/84946/25983/57647/64434/6838/9277/6229/29777/26284/55781/6223/10607/51065/6201
CCOC	BP	GO:0043549	regulation of kinase activity	794	0.32769	1.18534	0.0009999	0.0275963	4869/7405/3553/113791/51422/57551/11124/81669/10221/7786/11140/9448/6188/1906/10527/2013/9344/5604/5573/103/27013/5296/1460/11142/22974/51755/7074/23394/7316/1647/6653/7422/1654/84619/11329/4296/28951/3667/1915/6464/10985/6895/3479/1739/5934/4690/11214/10464/5770/1432/55626/11183/23118/9094/25/1856/54923/8428/1027/10645/50488/6789/9146/9113/29775/56647/7048/6885/3320/4041/4067/3570/652/8826/6788/…
CCOC	BP	GO:0050776	regulation of immune response	782	0.328218	1.18691	0.0009999	0.0275963	340061/23586/3553/27086/3329/567/25942/4088/71/5706/11140/6188/7917/727897/103/5296/961/2353/1653/5691/1277/5469/3572/5715/22976/6464/5970/7494/6778/4690/63916/3162/10432/5770/1432/3428/10109/23118/1387/6421/6810/25/10458/84282/10084/9844/2896/5707/5245/54923/1660/3426/1967/79915/3460/23529/5700/5720/6885/3320/4067/3570/4214/51571/3965/5585/85363/3455/51441/3725/8454/5663/8892/55703/301/149041/87…
CCOC	BP	GO:0071560	cellular response to transforming growth factor beta stimulus	217	0.378289	1.31413	0.0009999	0.0275963	4088/1906/2353/7316/8239/4091/1277/5829/678/80326/2200/1387/2263/283149/10370/858/91/3675/7048/6885/55553/1785/3725/255743/677/2908/7791/3693/406991/10454/11117/57154/1284/7474/1278/7157/201163/9392/2033/409/23089/5045/7525/867/6714/26060/2339/5371/857/269/4089/11171/1385/8692/1398/4053/51741/56937/80139/7311/4208/5654/3066/387/3326/2734/23592/2651/5747/7057/22938/6662/27063/4054/51592/5598/6497/…
CCOC	BP	GO:1903051	negative regulation of proteolysis involved in cellular protein catabolic process	62	0.48252	1.55015	0.0009999	0.0275963	1457/80011/11011/1459/7917/65992/5663/2272/64844/10869/819/10956/29761/258010/29843/210/5371/51009/6135/9683/57805/6125/3326/6872/11315/23274/9529/1942/51035/6201/7327/28996/23429/51465
CCOC	BP	GO:1903902	positive regulation of viral life cycle	58	0.488996	1.56208	0.0009999	0.0275963	128637/103/10450/23367/1654/6895/79720/26986/6733/27183/858/5091/6732/3965/23633/9525/91392/9126/51495/10465/64848/128866/302/9218/201626/64710/3956/3838/5886/2040
CCOC	BP	GO:0010656	negative regulation of muscle cell apoptotic process	34	0.546696	1.65471	0.0010013	0.0275963	4780/1786/1906/5514/4192/3479/3162/55626/23493/406991/26471/409/5863/7849
CCOC	MF	GO:0000976	transcription regulatory region sequence-specific DNA binding	737	0.330026	1.19196	0.00109989	0.0294828	6928/376940/84333/2355/23598/9759/51621/4780/25942/4088/6597/6667/23648/11176/688/6188/9580/6773/84159/1108/3280/1388/5089/84504/2353/57659/6239/11278/7068/1647/6668/84619/4601/4091/6925/5469/7421/200014/23269/22887/23135/5970/7494/165/6778/5934/55810/64324/5460/51780/4205/3428/4799/3164/26205/7022/63925/1387/5467/6421/7182/6605/1051/463/7764/112950/1788/51385/1660/22926/10664/94104/7343/6294/212…
CCOC	MF	GO:0000978	RNA polymerase II cis-regulatory region sequence-specific DNA binding	490	0.34347	1.22765	0.00109989	0.0294828	2355/23598/9759/51621/4088/6597/6667/23648/688/6773/1108/3280/1388/84504/2353/6239/6668/84619/4091/6925/5469/7421/200014/22887/23135/5970/7494/6778/5934/55810/64324/4205/3428/3164/26205/7022/63925/6421/7182/6605/1051/463/7764/112950/1788/1660/22926/10664/94104/6294/2120/55553/7702/79759/11179/3192/3725/2354/7707/4209/2099/2908/639/5928/5989/1316/10379/10514/148327/55636/6659/10379/6776/122953/677…
CCOC	MF	GO:0000987	cis-regulatory region sequence-specific DNA binding	506	0.343333	1.22841	0.00109989	0.0294828	6928/2355/23598/9759/51621/4088/6597/6667/23648/688/6773/1108/3280/1388/84504/2353/6239/6668/84619/4091/6925/5469/7421/200014/22887/23135/5970/7494/6778/5934/55810/64324/4205/3428/3164/26205/7022/63925/1387/6421/7182/6605/1051/463/7764/112950/1788/1660/22926/10664/94104/6294/2120/55553/7702/79759/11179/3192/3725/2354/7707/4209/2099/2908/639/5928/5989/1316/10379/10514/148327/55636/6659/10379/6776/…
CCOC	BP	GO:0016571	histone methylation	128	0.414183	1.39965	0.00109989	0.0294828	1786/1499/23081/23476/55870/51742/55904/9739/22976/26097/64324/8085/63925/90780/10664/4297/94104/54880/58508/23067/23028/9869/79918/2091/2122/79813/6830/4302/4089/54623/9646/6419/11091/26053/54790/9070/22938/54904/10782/30827/11137/55209/23512/8726/79447/6018/54496/80335/10498/5252/10919/55677/4204/11108/4000/84444/55011/3276/83852/26147/57343/10419/200424/9555/55352/2146/4221/64754/5926/23168/55…
CCOC	BP	GO:0032481	positive regulation of type I interferon production	72	0.462875	1.50542	0.00109989	0.0294828	340061/23586/3329/1499/1654/10211/5970/6778/3428/1387/84282/10084/1660/55703/79132/7098/9533/4361/6850/26137/2547/2033/29110/5435/5781/3146/51284/5440/27297/661/7520/3661/3654/5591/10621/11128/3148/4790/5441
CCOC	BP	GO:0043535	regulation of blood vessel endothelial cell migration	81	0.453131	1.48758	0.00109989	0.0294828	3728/4780/7114/6667/1460/7422/3162/25/90627/29775/5025/301/958/3791/6776/10519/5335/3315/25865/51564/57381/4208/3146/3091/207/387/2113/7057/10000/1942/5155/5578/9314/4846/10769/2260/22846/9734/4204/348/4851/55294/23616/6868
CCOC	BP	GO:0045859	regulation of protein kinase activity	722	0.328799	1.18692	0.00109989	0.0294828	4869/7405/3553/51422/57551/11124/81669/10221/7786/11140/9448/6188/1906/10527/2013/9344/5604/5573/103/27013/1460/11142/22974/51755/7074/23394/7316/1647/6653/7422/1654/84619/11329/4296/28951/6464/10985/6895/3479/1739/4690/11214/10464/5770/1432/11183/23118/9094/25/1856/54923/8428/1027/10645/50488/6789/9146/9113/29775/56647/7048/6885/3320/4041/4067/3570/652/8826/6788/4214/8844/5585/904/5663/3480/7249…
CCOC	BP	GO:0048010	vascular endothelial growth factor receptor signaling pathway	85	0.445029	1.46659	0.00109989	0.0294828	3553/5296/7422/5829/3685/4690/63916/5770/1432/10458/9844/9146/3320/1535/3791/405/11117/10016/10163/8440/5295/8828/64855/6714/7410/153090/3315/25865/9261/5228/1398/998/199731/3091/387/5291/5747/25759/5600/5579/4689/3690/9475/6461
CCOC	BP	GO:0048588	developmental cell growth	205	0.383506	1.32905	0.00109989	0.0294828	4131/25942/1906/10507/1499/80208/7074/23394/8239/7422/3479/11214/51199/8085/4035/50618/2017/25/2803/8437/5361/3475/5802/57142/10479/7048/1808/3320/8826/1785/9798/23242/6790/7414/57556/23327/54910/4897/57154/7474/3688/79594/440275/1382/2475/8766/51330/10425/81565/7528/8828/55558/23499/5465/8904/3913/8408/29882/1946/10512/351/5916/26053/3326/10505/1954/9423
CCOC	BP	GO:0050688	regulation of defense response to virus	64	0.479274	1.54418	0.00109989	0.0294828	340061/23586/3553/5094/26057/25942/7353/55666/6895/10084/1660/23369/10758/9698/6397/79132/79102/7128/79594/440275
CCOC	BP	GO:0051303	establishment of chromosome localization	69	0.465845	1.51102	0.00109989	0.0294828	3837/11004/8678/10464/283489/3835/27183/1778/3192/7013/5119/23636/9525/10096/23353/57132/8766/81565/79643/128866/10097/891/4926/55166/4292/81620/8697/79003/152185/29082/84722/54820
CCOC	BP	GO:1901989	positive regulation of cell cycle phase transition	88	0.442524	1.46113	0.00109989	0.0294828	4869/26057/25942/23476/286053/55904/1654/51433/65992/6604/79915/5890/301/994/993/9525/8558/252983/8766/199/1019/5962/891/51529/26271/57504/54623/56257/351/81620/207/1981/5925/328/55920/225689/79447/4204/5087/4193/11331/11065/6868/894/995/1956/29945/3373/29766/3306/2146/84967/7564
CCOC	BP	GO:0008631	intrinsic apoptotic signaling pathway in response to oxidative stress	41	0.519197	1.60446	0.00110055	0.0294828	4780/10550/10131/6421/8428/4841/5580/5371/3315/4217/4170/8876/3091/207/1545/10494/11315/9529/5598/9833/6647/56616/596/55294
CCOC	BP	GO:0014909	smooth muscle cell migration	66	0.471213	1.5217	0.00119988	0.031574	14/9759/4780/10221/4192/6653/3479/3488/4035/57175/5467/5031/5361/9732/8826/406991/55742/54434/80005/199/6714/5327/5328/1398/4208/85440/328/5155/2950/3690/8840/3611/5054/93649/4193
CCOC	MF	GO:0030374	nuclear receptor transcription coactivator activity	65	0.470652	1.51802	0.00119988	0.031574	9969/23054/87/7068/5469/7421/9967/10432/5467/6047/57178/5585/9282/23028/3159/10025/8896/10499/8202/9975/5465/57658/135112/81/57805/5916/29893/5579/133522/10011/9440/10498/55749/83637/7067
CCOC	BP	GO:0034101	erythrocyte homeostasis	111	0.420303	1.40793	0.00119988	0.031574	51621/567/103/55904/7422/5469/116151/1021/3162/1432/23543/91/55553/4067/652/6208/677/405/3398/6774/9258/6777/54681/29843/9636/10019/669/3059/5771/9991/22985/3304/6229/4779/3091/9935/5925/1777/2113/6223/836/2309/6886/3658/28996/55646/51341/4891/3071/3148/7067/7049/3276/23210/129138/3718/5316/29766/6194/7538/2539/5926/7564/10365/161882/2034/10107/1054/54892/118
CCOC	BP	GO:0036503	ERAD pathway	93	0.442285	1.46489	0.00119988	0.031574	55139/202052/4780/91445/81502/7353/5706/7917/55666/6388/55741/118424/84236/23197/550/79139/9354/10277/10869/10956/79089/80020/11253/29761/258010/91304/83590/11160/51009/56886/857/7706/6048/9695/9709/23190/51035/10952/7327/1861/54788/6400/10299/51465/11236/4287/9024/7415/93611/29954
CCOC	BP	GO:0045766	positive regulation of angiogenesis	155	0.396453	1.35462	0.00119988	0.031574	3728/3553/4780/3552/6667/4192/3576/7422/7494/388/6376/3162/25/2896/694/7048/301/958/406991/7098/3791/23328/10411/6774/10016/7474/3688/8877/7075/2041/10519/1512/27161/719/51752/5335/146850/3315/339123/25865/3696/51564/5228/10298/57381/3091/1545/2113/7057/5740/2152/10000/5579/284361/5578/1893/8091/9314/4846/10769/51129/28996/23576/9734/5054/728
CCOC	BP	GO:0051052	regulation of DNA metabolic process	317	0.35677	1.25836	0.00119988	0.031574	4869/80351/55869/3178/2521/2139/143/6188/1499/5514/5531/5976/8239/22976/56252/6778/1017/80169/23381/1660/79915/23529/4297/54921/165918/3320/9887/55226/7336/3005/3192/3184/1663/7013/55135/958/51720/1111/23028/64210/25970/2697/4361/5429/10728/167227/7157/10189/26277/201163/409/6830/64855/92797/5073/5580/10111/6714/1026/2140/84893/23347/7515/8550/10155/5371/10097/9984/2067/4862/51010/7644/23514/2586…
CCOC	BP	GO:0097237	cellular response to toxic substance	218	0.377023	1.31012	0.00119988	0.031574	23334/3178/55139/4780/567/6188/10587/51526/23135/5970/8678/388/6778/3162/7703/10131/51780/5603/25/5660/1788/1785/10280/9973/11179/301/1663/10105/406991/3791/847/1958/94241/7128/8877/5581/60/23064/140885/5580/6714/10276/10935/5151/7226/2308/1894/1616/64359/10516/4217/2878/9446/51109/2882/3709/11035/3066/5111/25841/1545/10494/3934/54464/2113/11315/328/84817/5155/84293/26034/2309/3297/2950/5598/5560…
CCOC	BP	GO:1901699	cellular response to nitrogen compound	632	0.338574	1.21823	0.00119988	0.031574	4869/340061/23586/3728/3553/7431/4780/840/4131/25942/10142/6667/598/57727/688/1786/1906/51520/1499/5573/7391/5296/23367/64121/5032/6653/1291/1277/10211/5786/3667/6464/5970/7494/5829/6430/2778/3479/6778/6844/4690/1017/5770/3488/6198/4035/3164/2200/5603/375790/25/10458/10084/5641/4548/1051/5031/389541/1788/1660/10542/858/2767/533/23189/4067/23385/1785/2316/9550/23235/55023/5025/57492/1535/528/5663/…
CCOC	BP	GO:0032527	protein exit from endoplasmic reticulum	41	0.516652	1.5966	0.0012006	0.031574	81502/56681/7353/55666/6653/55741/84236/23197/550/79139/89866/9919/10113/10956/161291/29098/258010/51009/9777/9695/9709/10952/7327/6400/51465/9024/7415
CCOC	BP	GO:0036258	multivesicular body assembly	29	0.551951	1.64361	0.00120373	0.0315985	79720/27183/9146/9798/11267/5119/9525/10254/57132/51160/8766/55048/79643/128866/93343/84313
CCOC	BP	GO:0009743	response to carbohydrate	212	0.377637	1.31067	0.00129987	0.0335969	6928/3553/4131/25942/6597/6678/9448/7074/23394/5211/1292/10628/7494/6844/4035/5467/6810/5603/3799/1027/1967/7048/4041/4067/25828/1535/677/3480/8892/11143/177/2621/2697/6546/847/1958/6659/26137/1080/252983/5581/415116/5566/10203/8660/57539/5428/6720/8891/7776/54795/3795/3383/2067/55107/9230/8890/4976/8609/8398/4830/10135/1946/81620/3091/387/3956/7057/1285/2029/2752/836/5579/10533/2309/2950
CCOC	BP	GO:0035967	cellular response to topologically incorrect protein	149	0.401411	1.36857	0.00129987	0.0335969	55139/30001/202052/4780/91445/7353/84919/7917/387923/1388/3576/6388/3068/6464/7494/4690/5770/84236/6745/811/22926/1639/9820/79139/10113/1663/148327/10130/10106/80279/10897/51283/8440/467/2033/10551/5295/7009/9114/51009/56886/153090/468/666/1616/5771/64224/3304/10018/6048/9695/581/9709/37/10133/51182/30827/3297/55033/26608/9570/1861/64061/1200/54788/153222/4000/7709/4287/7094/58477/7415/54956
CCOC	BP	GO:0051101	regulation of DNA binding	121	0.415079	1.39793	0.00129987	0.0335969	55869/7114/25942/51773/1499/3280/1460/3400/3479/65992/3162/64324/3428/56998/23383/3005/3725/5663/23493/177/23028/3398/146198/808/2033/5329/64855/8904/10155/4830/23063/3146/4751/81620/3066/808/5925/6672/6872/11315/25836/55355/51042/6881/6497/8091/9314/6612/28996/51341/117854/3148/93649/4792/84444/6717
CCOC	BP	GO:0032480	negative regulation of type I interferon production	43	0.514223	1.59647	0.00130065	0.0335969	23586/5094/7353/55666/84282/5802/79132/406991/5971/7128/8887/9111/7528/140885/9636/84166/29110/79671/54941/54476/7706/55593/5966/3661/58509/9641
CCOC	MF	GO:0050681	androgen receptor binding	42	0.515333	1.59602	0.00130065	0.0335969	27086/6597/24148/1499/23081/64324/10524/6047/811/5585/2274/23028/8554/8202/2033/23426/1616/8204/5925/11315/22938/5579
CCOC	BP	GO:0043403	skeletal muscle tissue regeneration	35	0.533723	1.62141	0.00130117	0.0335969	688/79647/928/6895/3479/5467/3475/7048/301/2697/607/5738
CCOC	BP	GO:1902186	regulation of viral release from host cell	30	0.554364	1.65766	0.00130326	0.0335969	79720/27183/858/5091/7726/85363/9525/5987/91392/9126/128866/10155/5371/9218/7706
CCOC	MF	GO:0008270	zinc ion binding	732	0.327617	1.18302	0.00139986	0.0354415	22880/23586/3837/23549/9759/23352/4194/9520/4088/49855/1786/1108/3980/23081/22992/1362/5976/54815/114799/7068/286053/54620/57798/64399/83858/7421/5930/54802/165/10893/25792/23318/5770/64324/2739/130617/23613/4799/3164/7536/4494/1387/5467/23515/55331/8994/7182/4327/6047/4548/51663/463/10270/811/57178/10664/4297/10346/55596/90204/8411/10072/7726/4214/9682/140831/57688/1838/4316/85363/24149/5025/142…
CCOC	MF	GO:0017048	Rho GTPase binding	167	0.391236	1.34254	0.00139986	0.0354415	9828/221178/7074/55785/4296/55160/23580/11214/50618/396/4650/1856/9732/8826/2316/5585/84612/29966/56924/56882/26030/57522/8997/55114/7204/54869/114793/23500/5863/10276/23263/29/7410/85369/11078/857/10160/9578/1894/9855/10298/23268/10602/22899/54443/55200/5216/57480/6654/64423/83892/23101/57580/2059/85440/84033/55920/64787/6453/81624/9826/152273/91010/115557/613/1729/120892/9475/9912/23370/1857/11…
CCOC	BP	GO:0034968	histone lysine methylation	108	0.420965	1.40771	0.00139986	0.0354415	1786/1499/23081/23476/55870/51742/55904/9739/22976/64324/8085/63925/90780/4297/54880/58508/23067/23028/9869/79918/2122/79813/6830/4302/4089/9646/6419/11091/26053/54790/9070/22938/54904/10782/30827/11137/55209/23512/8726/79447/6018/80335/5252/10919/55677/4204/4000/84444/55011/83852/26147/57343/200424/9555/2146/4221/64754/5926/23168/55693/22823/80349
CCOC	BP	GO:0048545	response to steroid hormone	348	0.354516	1.25419	0.00139986	0.0354415	9125/27086/3557/10424/6597/6678/10521/1906/23054/1499/81606/4192/706/2353/7068/79039/1277/5469/7421/5970/10628/65992/678/11214/10432/8085/3164/9612/5467/23543/7182/10524/6047/5245/3485/811/3490/9113/6294/7048/23019/652/29966/7035/9667/1535/3192/2354/677/2099/2908/2274/301/8289/8554/10076/808/2063/6382/10499/8202/2033/9975/199/409/57828/476/6502/9611/210/790/6720/6714/1026/3065/5465/57658/7298/625…
CCOC	BP	GO:0060560	developmental growth involved in morphogenesis	216	0.374842	1.3019	0.00139986	0.0354415	6928/4131/25942/3371/10507/1499/80208/7074/23394/8239/7422/5469/51199/4035/50618/2017/25/2803/2263/8437/5361/3475/84445/5802/57142/10479/7048/1808/3320/652/8826/1785/9798/23242/6790/2099/7414/57556/23327/54910/4897/57154/7474/3688/79594/440275/1382/8766/51330/81565/8828/55558/23499/51804/8904/10155/3913/8408/29882/1435/1946/10512/351/5916/26053/3326/10505/1954/9423
CCOC	BP	GO:2000058	regulation of ubiquitin-dependent protein catabolic process	136	0.409133	1.3878	0.00139986	0.0354415	1457/4780/26263/10221/11011/1459/7917/51667/9817/1454/28951/65992/1453/9113/369/54467/6790/25897/5663/2272/28952/819/8554/57154/10425/258010/29843/55743/25820/5371/7337/857/6135/1452/9683/57805/3304/6125/207/3326/9709/116224/6872/11315/5747/23274/9529/5886/51035/6201/5887/120892/10769/64110/28996/2932/4193/2729/23429/11236/8312/55294/7415/2768/79016/51322/27185
CCOC	BP	GO:0007566	embryo implantation	42	0.515125	1.59537	0.0014007	0.0354415	3553/2013/5467/55585/811/3490/91/7048/8289/406991/6159/3021/5125/85360/27161/10155/6256/2192/5740/8434/64750/6647
CCOC	BP	GO:0010907	positive regulation of glucose metabolic process	32	0.540558	1.62761	0.00140196	0.0354415	84649/3667/3479/5261/10776/5366/8445/208/8660/6714/5465/2308/5771/3643/207
CCOC	BP	GO:0007034	vacuolar transport	129	0.409727	1.38534	0.00149985	0.0372825	22906/51520/10042/4074/6653/8678/388/23339/79720/4035/55187/64601/5660/27183/2896/9179/9146/757/23230/1130/11267/5119/9525/143187/51479/22878/57154/57132/51160/9392/55048/950/54741/29911/6272/22898/79643/9114/128866/154/55823/93343/274/6293/7879/26985/8943/84313/80762/164/23274/55275/29082/54741/79158/120892/9570/738/9765/57724/23295/81609/7415/91782/9482/8546/55850/63894/65082
CCOC	BP	GO:0008286	insulin receptor signaling pathway	134	0.409659	1.3882	0.00149985	0.0372825	3553/57727/5296/6653/5786/3667/6464/5970/4690/5770/6198/10458/858/533/23189/9550/23235/55023/528/3480/7249/143686/526/9021/208/245973/252983/81565/535/1019/5295/8660/9114/5580/6720/6714/26060/7248/2308/534/529/4976/140710/5771/3643/5781/5166/6654/207/64710
CCOC	BP	GO:0010950	positive regulation of endopeptidase activity	157	0.394652	1.34939	0.00149985	0.0372825	3329/4088/3336/6188/51079/10550/4155/1654/3428/5641/27166/3092/5720/4067/3965/23787/177/406991/5366/1611/6850/10392/6774/1509/10016/55122/10892/112399/27141/83874/79594/1512/8743/29843/57539/2934/10197/5371/9647/8772/9026/666/11047/4217/9966/5134/10018/3146/387/23151/581/400410/23786/2152/1285/55655/1942/3491/8795/3297/51065/841/9475/885/56616/51024/842/843/4609/1612/29108/7498/7415/9141
CCOC	BP	GO:0016241	regulation of macroautophagy	167	0.390626	1.34045	0.00149985	0.0372825	340061/7405/2597/51422/11140/81876/57602/23367/64121/8678/3162/79443/55187/389541/10542/665/533/6885/60673/9550/528/7249/23256/826/5564/3791/5571/143686/26471/10392/526/57154/7157/2475/245973/535/5566/9114/6009/128866/154/29110/6829/8408/9638/7248/534/23265/529/8517/5768/53632/2773/3091/207/285180/6048/8396/60592/84749/23274/51382/836/10133/200576/140775/29082/51606/9776/10241/120892/149371
CCOC	BP	GO:0016575	histone deacetylation	72	0.45613	1.48348	0.00149985	0.0372825	55869/9759/25942/11176/7422/10432/26993/6421/25855/5245/10270/122953/7157/64426/23186/221477/23309/6720/3065/51547/2005/57504/25865/51564/83933/10933/3066/79718/9219/25836/9112/6497/120892/8841/9734
CCOC	MF	GO:0017111	nucleoside-triphosphatase activity	725	0.326855	1.18001	0.00149985	0.0372825	11056/9044/22880/23586/3329/481/19/10058/10847/6597/11004/56681/23405/2186/5706/10146/79572/10521/4627/50485/1108/23/10801/7284/7277/116988/81876/5976/80205/64121/55341/4174/1653/79039/1654/4733/6499/4176/4628/1915/8449/388/2778/23195/10513/57696/5189/92170/4439/10123/3799/3835/27183/4650/57130/89797/1660/23457/2968/79915/79665/2767/1778/5700/54676/54921/1639/4637/3320/9416/9361/27030/1785/5890/1…
CCOC	BP	GO:0045664	regulation of neuron differentiation	584	0.334682	1.20162	0.00149985	0.0372825	23363/56478/7431/29116/22906/4780/4131/567/25942/4135/9448/10507/5604/23081/3280/4192/7074/23394/7068/7422/27124/55755/85442/1454/6925/5469/54986/3400/65981/6376/4690/51199/23654/23613/4035/50618/4076/396/2017/221935/25/10458/2803/463/8437/1856/1453/2896/5361/3475/811/8428/5802/102/3655/57142/3675/9820/1808/50807/23189/4067/652/8826/1785/1656/9798/57688/23242/23108/5663/57556/22882/23493/5792/230…
CCOC	MF	GO:0031593	polyubiquitin modification-dependent protein binding	44	0.510072	1.58775	0.00150075	0.0372825	2060/7353/7917/116988/130617/23118/165918/51720/5710/84126/199990/10594/7128/84875/22890/81858/10318/54469/8517/124997/10133/5886/51035/5887/84126/9641/56852/254225/7415
CCOC	BP	GO:0009267	cellular response to starvation	133	0.408125	1.38239	0.00159984	0.0390409	23334/3178/4780/9681/26263/1312/51520/5287/64121/11337/10985/9463/8678/7494/55626/3428/8428/6513/8493/23235/3725/2621/5366/1611/10514/143686/56270/7157/440275/2475/7378/467/29103/53349/6720/1026/468/2308/9474/4217/7482/55630/5166/23274/26/1824/7071/2752/10533/26608/120892/80315/6715/10919/5899/167359/5562/23032/84219/79726/596/25994/7486/27327/2629/144577/11152/4149/355/6721/30849/23378/55062/817…
CCOC	BP	GO:0030036	actin cytoskeleton organization	616	0.333072	1.19753	0.00159984	0.0390409	23363/3985/6525/116985/30011/7114/9828/226/4088/57551/221692/71/1906/4627/2013/9344/5573/3880/4192/961/87/55785/65979/4628/6464/55160/9463/388/5829/11034/1739/23580/6376/4690/11214/9266/5770/4205/4035/10109/57175/396/2017/23092/25/9873/10458/9844/27183/2919/6712/4892/811/50488/9113/55740/2317/3092/3856/23189/7148/2316/23242/348110/8394/6711/2314/301/7171/29984/7791/120/8500/91663/339451/3693/1055…
CCOC	BP	GO:0031056	regulation of histone modification	134	0.408292	1.38357	0.00159984	0.0390409	3553/2648/25942/1786/9810/1499/23081/26155/23476/55904/7422/22976/26097/64324/26993/63925/90780/10270/10664/4297/94104/54880/11143/1111/23028/122953/7157/201163/6830/4302/221477/6720/891/4089/54623/25865/9474/9646/1025/26053/10856/9733/23558/25836/51366/22938/54904/10782/55209/8726/9320/6497/120892/5252/55677/4204/93649/1487/4000/55011/26147/26036/57343/29117/5927/9555/10891/23168/55693/22823/551…
CCOC	BP	GO:0048193	Golgi vesicle transport	340	0.352708	1.24682	0.00159984	0.0390409	7405/128637/2060/51614/11004/56681/22818/81876/10972/6653/2804/51594/9463/57410/1314/1294/6844/83548/10945/9382/90196/375056/9527/8773/6810/55291/3835/9117/2803/10960/84516/10175/23062/6712/1453/9179/372/84342/1778/1639/11079/89866/582/1785/64083/9919/10113/91461/23230/7109/26286/6711/2802/3875/23256/2621/27095/143187/28952/51479/22878/60561/10016/10466/378/10427/29098/9632/55973/90411/10897/4644…
CCOC	BP	GO:0051493	regulation of cytoskeleton organization	492	0.340398	1.21672	0.00159984	0.0390409	4869/116985/4131/2648/7114/10142/4088/57551/4135/6188/1906/10274/1499/9344/636/4192/6491/961/22974/27124/55755/4733/55160/9463/388/1859/5829/11034/1739/23580/6376/4690/11214/10432/51199/4035/10109/57175/396/2017/348235/25/9873/10458/6047/6712/5902/1027/1778/9113/1639/23189/2316/348110/146057/57787/3192/6790/6711/29984/7013/120/79866/8500/1111/91663/10552/5119/23636/9525/10095/406991/8558/684/5987…
CCOC	CC	GO:0061695	transferase complex, transferring phosphorus-containing groups	243	0.367766	1.28478	0.00159984	0.0390409	7405/5432/2648/51422/5573/5296/5287/51755/79724/3667/5211/8678/5980/1021/1017/5261/6882/6878/2968/51082/8295/56647/91/6885/5635/5430/23235/8464/2962/904/3480/55703/64210/9533/5564/5571/4646/5557/1164/23248/9021/7157/1019/5295/51719/23649/30834/5428/57169/1026/64425/152110/5293/891/5438/8408/3551/2067/146850/54623/4172/55197/9646/5424/8517/4217/6873/5435/8941/53632/3643/8812/9134/1025/5111/905/592…
CCOC	BP	GO:1905269	positive regulation of chromatin organization	100	0.427643	1.42302	0.00159984	0.0390409	22880/3553/2648/25942/1786/9810/1499/23476/55904/7422/22976/26097/26993/10270/4297/94104/11143/23028/9869/122953/7157/23272/221477/6720/10155/891/4089/54623/25865/9646/1025/26053/54737/10856/9733/23558/25836/22938/54904/8726/120892/55729/6886/5252/4204/1487/4000/55011/26147/57343/29117
CCOC	BP	GO:0007257	activation of JUN kinase activity	36	0.525207	1.60054	0.00160144	0.0390409	57551/7786/4296/5770/11183/5585/6850/23162/7474/51495/79594/9043/153090/1616/4217/5609
CCOC	BP	GO:0006612	protein targeting to membrane	159	0.393442	1.34647	0.00169983	0.0406802	6138/6143/6210/6154/6175/4736/6188/9344/25873/6230/6146/79720/130617/6222/6746/6745/6217/6208/6204/64429/23463/6141/6727/6161/6136/6228/6132/6165/6209/6159/6168/6155/6227/6747/6128/208/55048/56947/10519/288/6167/128866/9697/6171/6135/2064/7311/6229/6125/27342/84243/11261/51762/6223/79683/6152/254359/2040/6201/29082/6156/55176/6160/10952/6234/55625/51024/55146/54471/6726/5621/6203/6129/5584/2534/6…
CCOC	BP	GO:0007062	sister chromatid cohesion	54	0.484839	1.53921	0.00169983	0.0406802	55869/10274/1499/114799/286053/6421/3835/23383/10664/54921/1663/10734/23137/23126/4361/9126/9985/5518/23047/699/23063/5925/701/11044/23244/25836
CCOC	BP	GO:0030099	myeloid cell differentiation	366	0.351424	1.24543	0.00169983	0.0406802	27086/51621/567/25942/10221/3692/4627/23054/1499/103/87/2353/4055/55904/9739/7422/5469/116151/2778/1021/1432/2739/3428/8085/2200/1387/23543/1051/56998/4297/91/7048/55553/4067/652/6208/58508/84148/10401/3725/5663/677/7098/405/3398/5971/2194/6774/3021/192669/10163/9258/114609/2475/3930/192670/6777/2033/5295/10519/2207/54681/9644/57690/29843/7994/9636/6714/2242/10019/3065/5371/5293/10935/126014/669/…
CCOC	BP	GO:0031344	regulation of cell projection organization	621	0.332708	1.19655	0.00169983	0.0406802	23363/7431/9759/116985/29116/22906/4780/4131/2648/567/4134/25942/4135/688/9448/79647/10507/5604/10801/4192/7074/6239/23394/7422/27124/85442/54986/65981/23580/6376/4690/51199/23654/23613/4035/10109/50618/4076/57175/116840/396/2017/221935/375790/25/10458/2803/8437/1856/2896/5361/3475/8428/5802/102/3655/57142/3675/9820/1808/50807/23189/4067/8826/1785/9798/57688/23242/79874/348110/23108/5205/57787/56…
CCOC	BP	GO:0034109	homotypic cell-cell adhesion	76	0.449533	1.46844	0.00169983	0.0406802	3728/71/1192/4627/928/2778/4067/2316/7414/2621/6850/10076/1465/288/60/5580/10019/5962/3315/5777/80139/1832/5318/10630/140706/3956/5291/83692/1824/6812/9158/5156/5578/3690
CCOC	BP	GO:0038093	Fc receptor signaling pathway	171	0.387867	1.33243	0.00169983	0.0406802	71/5706/5296/961/2353/5691/5715/6464/5970/4690/63916/10109/23118/25/10458/9844/5707/5700/5720/6885/3320/4067/4214/3725/8454/5692/10552/10095/10454/5710/6850/5284/10096/10892/10163/5581/5295/2207/60/7525/5580/5689/6714/26060/5704/10197/6500/7410/10097/3551/5335/8517/8398/5688/1398/5609/998/4775/6654/3326/5291/5534/5747/5719/5699/5685/7456/5708/4773/5718/3071/4790/5693/5717/5290/4651/55198/27040/11…
CCOC	BP	GO:0097435	supramolecular fiber organization	617	0.333367	1.19868	0.00169983	0.0406802	871/23363/3837/10844/7431/116985/30011/4131/567/7114/10142/226/4088/57551/11004/221692/71/84942/6188/1906/2013/5573/3880/961/87/27124/55755/4733/1277/4628/55160/9463/388/1859/5829/79709/11034/165/1739/23580/6376/4690/11214/51199/4205/10109/27229/57175/2017/25/9873/10458/6712/1453/4892/1027/79649/1778/9113/55740/1639/3092/3856/23189/7148/2316/23242/348110/146057/1289/667/6711/5663/7171/29984/7791/…
CCOC	BP	GO:0042987	amyloid precursor protein catabolic process	38	0.523187	1.60419	0.00170119	0.0406802	2319/10972/6653/1859/3479/102/1201/4067/23385/5663/177/51107/9001/9619/274/3459/351/836/1942/9475/1718/348
CCOC	BP	GO:0090224	regulation of spindle organization	39	0.518352	1.59409	0.00170119	0.0406802	10274/22974/4733/6047/1778/1639/3192/79866/5119/23636/9525/9126/57132/1213/26054/128866/4926/3304/126731/225689/84722
CCOC	BP	GO:0002764	immune response-regulating signaling pathway	353	0.350962	1.24231	0.00179982	0.0419707	27086/71/5706/6188/7917/727897/5296/961/2353/5691/5715/6464/5970/4690/63916/10109/23118/1387/25/10458/9844/5707/54923/1967/5700/5720/6885/3320/4067/4214/3725/8454/5663/8892/149041/121665/958/5692/10552/10095/53833/55072/10454/5971/3385/5710/6850/5284/10096/10892/10163/5144/7070/1998/5581/2033/5295/2207/11118/5566/60/7525/1512/5583/5580/5689/6714/26060/5704/719/10197/8891/6500/7410/11120/5293/1009…
CCOC	BP	GO:0002832	negative regulation of response to biotic stimulus	79	0.442691	1.45061	0.00179982	0.0419707	5094/10221/7353/103/55666/6895/3428/2896/4795/23005/3965/6397/51441/79132/406991/79102/7128/79594/11221/9111/23513/409/84166/25939/79671/54941/1398/5771/10906/5654/11213
CCOC	CC	GO:0005793	endoplasmic reticulum-Golgi intermediate compartment	110	0.417755	1.39858	0.00179982	0.0419707	871/340061/128637/51614/23405/81876/10972/51006/2804/4924/57410/1294/10945/10960/10175/1453/811/9780/11079/9798/121665/10130/90411/10897/2157/3633/4121/10652/23071/56886/6892/65258/79058/5771/81562/57222/2801/3146/9262/290/11261/23259
CCOC	CC	GO:0005802	trans-Golgi network	208	0.376834	1.30659	0.00179982	0.0419707	116985/78992/636/4074/6653/4924/9463/8678/6844/10893/55717/83548/25825/9382/90196/6810/2803/23062/2896/10618/9179/84342/102/5007/1201/1785/64083/26286/25776/143187/1211/51429/27236/8907/55627/10466/1213/66005/92979/5125/57574/8766/83696/127845/10228/84283/9469/5045/10564/9980/27252/55204/999/8549/9159/6293/4430/666/55361/79090/23258/1174/80262/351/25999/6311/60592/11031/164/4218/10133/157807/8534…
CCOC	BP	GO:0031346	positive regulation of cell projection organization	351	0.349917	1.23828	0.00179982	0.0419707	23363/9759/116985/22906/4780/4131/2648/4135/79647/10507/5604/10801/4192/7074/6239/23394/7422/65981/23580/6376/4690/51199/23654/23613/4035/10109/50618/4076/57175/396/375790/10458/2803/8437/1856/2896/5361/3655/3675/9820/4067/8826/1785/9798/23242/57787/5663/23028/406991/23327/51188/8997/9842/57154/10163/7474/79594/1382/2475/9001/5362/8766/51330/2033/81565/950/54869/23064/160/55558/10807/6714/2242/23…
CCOC	BP	GO:0032886	regulation of microtubule-based process	202	0.377221	1.30639	0.00179982	0.0419707	4869/4131/2648/10142/57551/4135/6188/10274/1499/636/6491/22974/27124/55755/4733/1859/10432/51199/348235/25/6047/5902/1027/1778/1639/146057/57787/3192/6790/7013/79866/1111/5119/23636/9525/9126/57132/1213/57704/29098/9001/10519/26054/128866/2242/23499/9638/4926/255758/2064/1946/3304/25999/4751/10263/387/152185/55968/22994/11186/89927/126731/225689/56683/84722/583/1729/10769/55288/9475/79648/2932/58…
CCOC	BP	GO:0042590	antigen processing and presentation of exogenous peptide antigen via MHC class I	64	0.465189	1.4988	0.00179982	0.0419707	567/5706/10437/5691/5715/3685/8773/5707/811/5700/5720/1535/3693/5692/5710/2207/5689/5704/10197/3551/6892/8517/5688/5719/4689/5699/5685/5708/5718/8673/5693/5717/9341/1147
CCOC	BP	GO:0044783	G1 DNA damage checkpoint	63	0.468882	1.50851	0.00179982	0.0419707	9125/4194/6154/4849/1647/55571/5934/1017/1027/23019/9337/6790/6659/11200/7157/2033/1026/5371/891/5111/581/26058/7832/51065/85456/5325/10498/10769/5591/144455/4193/3276/6118/51322/4850/995/55159/57060/1874
CCOC	CC	GO:0045335	phagocytic vesicle	114	0.414575	1.39116	0.00179982	0.0419707	7405/7431/19/567/71/8678/3685/23580/55626/8773/6810/3799/811/2317/533/1785/1535/7791/3693/81622/6850/252983/8766/535/10228/101/2934/9114/3633/26060/7879/6892/9230/9474/51466/23673/219972/311/51284/11031/4218/51762/6812/4689/6556/6813/55614/11151/10312/8673/55198/9341/80223/9482/5880/23208/339122/51552/1991/23545/30849/10435/4641
CCOC	MF	GO:1990841	promoter-specific chromatin binding	47	0.496706	1.55702	0.00180018	0.0419707	9759/1786/5934/7703/1660/5430/3192/2962/639/9869/55636/1958/7157/3065/9960/10155/84759/4779/3066/4928/3297/23512/9314/10919/648/57343/1874/9555/2146/10891/63977
CCOC	MF	GO:0003743	translation initiation factor activity	46	0.496848	1.55369	0.00180054	0.0419707	1975/1982/8666/3692/8664/219402/84285/1967/51386/8892/8661/8668/27161/8891/8890/8662/7458/1981/1968/1939/1983/8672/8669/27335
CCOC	MF	GO:0008094	DNA-dependent ATPase activity	108	0.416236	1.39189	0.00189981	0.0435773	6597/2186/10146/50485/1108/80205/4174/1654/4176/4439/89797/1660/2968/54921/5890/22907/1663/5928/55636/4361/2547/23132/1106/23064/92797/4171/84181/1107/9557/10111/84893/54617/4172/55193/4173/8607/5985/57680/84515/10856/5983/9400/7520/7516/113510/5981/56852/93973/5884/4331/2956/5982/9401/7517/2071/7486
CCOC	BP	GO:0010639	negative regulation of organelle organization	362	0.35119	1.2441	0.00189981	0.0435773	4869/80351/3178/116985/4131/2648/7114/4134/25942/57551/598/1786/23081/5573/706/26155/27124/55755/9463/8678/1859/3479/10432/57175/80169/10201/6712/27166/23189/652/3550/1785/54880/55226/3005/348110/146057/3192/6711/7249/7013/120/8500/10105/23256/1111/91663/23028/406991/8558/84861/3159/26471/3021/822/10163/100505385/130271/167227/7157/26277/79594/201163/57489/409/4070/54998/10519/829/6830/51451/4171…
CCOC	BP	GO:0010810	regulation of cell-substrate adhesion	191	0.380302	1.31356	0.00189981	0.0435773	3728/4088/9448/2013/4192/6239/7422/1277/6376/1021/4035/10109/25/811/50488/3655/3675/4811/23189/8826/1785/2316/151887/255743/29984/91663/3791/11117/6281/80005/7070/5581/10551/4070/2041/5295/10519/9806/6714/23499/9647/51144/81/11078/7248/1435/5328/2192/1398/998/6251/1946/1307/387/10630/8751/3956/57580/5291/4323/2651/5747/7057/55920/7402/84034/3491/79834/4739/54828/1605/9475/3611/2932/5054/402/90187…
CCOC	BP	GO:0042063	gliogenesis	258	0.363341	1.27181	0.00189981	0.0435773	3553/7431/23405/1499/5604/3280/4192/706/84504/928/7074/10397/3572/5970/9463/3400/6376/10893/1021/25825/25777/4035/25/2896/1967/57142/23529/55553/4067/23385/5025/5663/8892/301/177/23224/3398/2817/6659/4665/23353/6774/26022/208/2475/11221/23513/4781/54587/5583/23500/2934/6009/3065/8891/3913/9921/153090/274/666/8890/1445/5501/1385/1435/83933/8941/57721/3459/2064/5781/351/4779/6900/3066/207/387/27242…
CCOC	BP	GO:0043542	endothelial cell migration	184	0.383012	1.3205	0.00189981	0.0435773	3728/14/27086/4780/7114/6678/6667/1906/4627/2013/1460/7422/22976/388/5829/889/3162/3164/57175/375056/25/5641/2896/90627/811/29775/652/5025/301/958/406991/3791/23328/949/6776/10016/7474/3688/10519/8828/2050/5335/153090/3315/25865/51564/57381/4208/3146/3091/207/3964/1545/387/2113/6672/5747/7057/2752/10000/1942/5155/284361/5578/3690/9314/54828/4846/10769/9475/2260/22846/51157/9734/4204/348
CCOC	BP	GO:0098781	ncRNA transcription	99	0.423774	1.40954	0.00189981	0.0435773	5432/6597/6667/65123/6949/2971/284119/6882/8178/6878/25926/2976/7702/5430/4691/2962/904/1663/57117/55174/22916/51593/23248/9330/7157/2475/6621/64425/9014/51547/5438/9328/55197/5435/8812/9329/1025/905/26173/2975/5440/5433/10302/57508/11137/5451/6908/6884/92105/22936/5441/2972/55011/10208/79871/58490/10849/80789/9555/55756/84172/84524/5431/2961/5452/2957
CCOC	MF	GO:0003678	DNA helicase activity	77	0.447413	1.46304	0.0019998	0.045409	10146/50485/1108/80205/4174/1654/4176/89797/1660/54921/22907/1663/55636/4361/2547/23132/1106/23064/92797/4171/84181/1107/9557/10111/84893/54617/4172/4173/8607/5985/57680/84515/10856/5983/9400/7520
CCOC	BP	GO:0031060	regulation of histone methylation	60	0.472406	1.51409	0.0019998	0.045409	1786/1499/23081/23476/55904/22976/26097/64324/63925/90780/10664/4297/94104/54880/23028/6830/4302/4089/54623/9646/26053/22938/54904/10782/8726/5252/55677/4204/4000/55011/26147/57343/9555/23168/55693/22823/80349
CCOC	BP	GO:0033143	regulation of intracellular steroid hormone receptor signaling pathway	67	0.459069	1.48459	0.0019998	0.045409	9125/27086/6597/81606/5469/65992/8085/9612/5245/811/9113/23019/29966/9667/2099/2033/409/6502/9611/6714/3065/167465/387/11315/23558/79447/10498/9575/406/51341/11331/8312/55325/79876/865
CCOC	BP	GO:2001234	negative regulation of apoptotic signaling pathway	207	0.376015	1.30346	0.0019998	0.045409	1457/3553/4780/3552/2139/598/1459/1499/51079/26155/1654/5970/7494/3479/3685/6376/3162/7703/5770/10131/2017/27166/79915/3655/652/55023/5663/10105/64844/23028/406991/10771/2023/7128/7417/5329/409/7009/4841/8743/6714/2537/2140/3065/10197/54700/3383/8772/666/3315/4976/4170/2773/8876/57805/3304/6615/3091/207/5925/581/9709/754/11315/7057/57007/9529/8795/10625/2950/5598/4929/3958/841/6387/4846/120892/55…
CCOC	BP	GO:0006623	protein targeting to vacuole	36	0.522541	1.59242	0.0020018	0.045409	51520/4074/6653/8678/79720/55187/27183/9179/9146/23230/143187/22878/57154/55048/950/7879/26985/8943
CCOC	BP	GO:0002768	immune response-regulating cell surface receptor signaling pathway	350	0.34893	1.23475	0.00209979	0.0466734	27086/71/5706/6188/7917/727897/5296/961/2353/5691/5715/6464/5970/4690/63916/10109/23118/1387/25/10458/9844/5707/54923/1967/5700/5720/6885/3320/4067/4214/3725/8454/5663/8892/149041/121665/958/5692/10552/10095/55072/10454/5971/3385/5710/6850/5284/10096/10892/10163/5144/7070/1998/5581/2033/5295/2207/11118/5566/60/7525/5583/5580/5689/6714/26060/5704/719/10197/8891/6500/7410/11120/5293/10097/3551/5335…
CCOC	BP	GO:0010001	glial cell differentiation	198	0.377621	1.30652	0.00209979	0.0466734	3553/7431/23405/1499/5604/3280/4192/84504/928/10397/3572/5970/9463/3400/10893/1021/25825/4035/25/2896/1967/23529/55553/4067/23385/5663/8892/177/3398/2817/6659/4665/6774/26022/208/2475/11221/4781/54587/23500/2934/6009/3065/8891/3913/274/666/8890/1445/83933/57721/3459/2064/5781/351/4779/6900/3066/207/387/27242/1031/6692/6662/6657/4152/2950/6497/1267/6886/1605/400746/3611/6647/56339/745/728/8506/800…
CCOC	BP	GO:0010035	response to inorganic substance	504	0.339048	1.213	0.00209979	0.0466734	23334/48/3178/55139/2521/4780/4131/567/3552/728294/6678/84919/6188/1906/221184/80781/10587/706/51526/2353/928/23394/10397/1277/23135/5970/10628/8678/388/6778/3162/7703/1017/10131/4205/4494/5603/25/5660/5641/4548/8437/2618/1788/3485/811/8428/1027/3856/9361/23385/8826/1785/10280/9973/11179/5025/3725/2354/3184/301/1663/10105/23498/9775/406991/3710/3791/23327/6546/3398/847/54936/10016/10768/7779/7474…
CCOC	BP	GO:0010769	regulation of cell morphogenesis involved in differentiation	273	0.362037	1.26988	0.00209979	0.0466734	23363/22906/4131/25942/4135/10507/5604/4192/7074/6239/23394/7422/85442/65981/51199/23654/4035/10109/4076/396/2017/25/10458/2803/5361/3475/811/5802/102/57142/9820/1808/23189/1785/2316/9798/57688/5663/57556/91663/23327/51188/6281/9762/54910/4897/8997/7474/1072/1382/5362/80005/7070/8766/51330/81565/4070/2048/10519/23053/55558/23499/7337/10097/81/11078/29882/65249/8831/4976/7533/2192/1398/998/26039/1…
CCOC	BP	GO:0045069	regulation of viral genome replication	89	0.434404	1.43535	0.00209979	0.0466734	22880/128637/3609/103/10450/23367/3576/1654/6895/55337/3428/26986/6733/63901/4938/6732/6590/684/9869/8815/51495/440275/10465/64848/23272/84875/9636/10318/10155/9218/5359/8812/201626/64710/54737/4940/27350/5886/2040
CCOC	BP	GO:0065004	protein-DNA complex assembly	198	0.377528	1.3062	0.00209979	0.0466734	6928/4869/50809/6597/11176/5706/23421/51773/4174/7316/6925/4176/6046/55832/6047/4678/6882/6878/2968/7508/7343/3005/83743/80152/2099/7013/23493/112869/5928/23126/8554/3021/9330/7157/23595/29855/26054/4171/7994/9557/23522/5704/646817/64425/9014/7259/54700/9328/4172/1616/1385/6117/55166/7311/3146/91687/81620/4173/5925/79003/8607/6872/2073/79172/1069/9733/4676/54069/55355/54107/6662/79711/5931/5887
CCOC	BP	GO:0097191	extrinsic apoptotic signaling pathway	204	0.376702	1.30528	0.00209979	0.0466734	3553/3552/2139/4088/11124/598/51079/4055/11337/1654/5970/3479/3685/6376/3162/2017/6810/6789/3655/91/3856/9191/3570/652/6788/55023/3875/5519/5366/7098/10771/7128/51330/467/5295/10519/6272/8743/5518/6714/26060/2537/2140/10197/5371/3383/8772/153090/857/666/1616/939/8692/4170/51741/3304/10018/207/3934/5027/10962/581/6672/11315/7057/836/8795/2309/9812/2950/5598/3958/841/4846/10616/2260/2932/3592/14713…
CCOC	BP	GO:0120031	plasma membrane bounded cell projection assembly	506	0.337239	1.2066	0.00209979	0.0466734	9814/27148/9759/116985/4134/10142/688/79647/2013/221178/10801/7277/8481/92482/55785/55755/2012/1454/4628/23580/4690/55717/10464/23613/10109/116840/2017/4957/4638/375790/25/1453/57560/127733/3655/1778/1639/23059/3320/50807/23189/582/1785/64083/2316/9702/23242/79874/55142/146057/5205/8394/57787/57492/79867/7414/25776/29984/9321/23322/8558/25970/23224/79441/25937/3983/55742/10096/9842/10163/22832/15…
CCOC	BP	GO:2000142	regulation of DNA-templated transcription, initiation	36	0.521675	1.58978	0.00210189	0.0466734	6928/5706/1499/22976/55832/56998/3725/2099/23493/7157/23064/5704/10923/54700/1385/3146/6872
CCOC	BP	GO:0002183	cytoplasmic translational initiation	29	0.545611	1.62473	0.00210653	0.0466785	1975/8666/4690/8664/51386/51441/8661/2475/8668/8662/7458/1981/1968/1939/1983/8669/27335/56339/8667
CCOC	BP	GO:0031023	microtubule organizing center organization	125	0.407818	1.37632	0.00219978	0.047714	4869/7405/2648/1499/6491/1647/55755/1017/10432/51199/116840/4957/5902/1639/84612/55142/57787/6790/1111/5119/23636/9525/23224/79441/57132/81565/9793/1107/128866/117178/2242/5108/23354/93323/115106/10806/2801/55125/4751/152185/55968/22994/163786/1069/284403/9851/54820/54828/10769/7516/9475/79648/585/23177/4591/23032/402/9696/10733/7517/79959/4682/1874/1070/55835/7514/348654/9371/11190
CCOC	BP	GO:0031571	mitotic G1 DNA damage checkpoint	62	0.466251	1.49788	0.00219978	0.047714	9125/4194/6154/4849/1647/55571/5934/1017/1027/23019/9337/6790/6659/11200/7157/2033/1026/5371/891/5111/581/26058/7832/51065/85456/5325/10498/10769/5591/144455/4193/3276/6118/4850/995/55159/57060/1874
CCOC	BP	GO:0044819	mitotic G1/S transition checkpoint	62	0.466251	1.49788	0.00219978	0.047714	9125/4194/6154/4849/1647/55571/5934/1017/1027/23019/9337/6790/6659/11200/7157/2033/1026/5371/891/5111/581/26058/7832/51065/85456/5325/10498/10769/5591/144455/4193/3276/6118/4850/995/55159/57060/1874
CCOC	MF	GO:0051117	ATPase binding	71	0.456441	1.48291	0.00219978	0.047714	481/19/7353/475/79139/9550/10277/2099/5144/2091/535/29761/258010/5962/5774/857/7430/529/151194/51602/26747/5898/55811/8607/55968/8192/79609/10856/51035/29082/54680/10312/5899/482/4287/55011/26092/9024
CCOC	BP	GO:0061951	establishment of protein localization to plasma membrane	51	0.485949	1.5351	0.00219978	0.047714	6844/56850/90196/2803/23062/582/64083/9919/91461/6711/3875/8766/23513/288/55204/23499/160622/23426/81693/1445/26003/80262/11031/4218/26088/10133/583/582/9912
CCOC	BP	GO:0071363	cellular response to growth factor stimulus	601	0.330954	1.18917	0.00219978	0.047714	3553/3178/5432/4131/2648/4088/10653/6678/6188/1906/1499/3280/2353/3576/7316/64399/8239/6653/7422/4091/1277/5469/4176/1915/6464/5970/8678/5829/678/80326/5770/1432/51496/6198/3164/57175/2200/1387/23543/25/10458/5641/2263/23527/283149/10370/858/9146/2010/91/3675/10479/7048/6885/55553/652/8826/1785/9702/5430/11021/63893/4691/3725/255743/2962/11167/677/2908/301/57556/7791/9775/3693/2621/406991/3791/40…
CCOC	BP	GO:0090307	mitotic spindle assembly	54	0.479102	1.52099	0.00219978	0.047714	3837/10274/22974/8086/4733/10464/56647/2316/3192/5119/9525/55154/9126/57132/11200/8766/128866/7756/2801/3304/55125/4751/387/152185
CCOC	MF	GO:0097110	scaffold protein binding	57	0.477277	1.52226	0.00219978	0.047714	7431/11140/5604/6949/10458/858/7343/6885/3856/3320/3875/2697/5144/7531/8440/6714/3551/3866/1398/3709/1832/11315/841/4846/1742/23095/5605/4193/4038/3757/493/9495/1147
CCOC	CC	GO:0120114	Sm-like protein family complex	68	0.456166	1.47748	0.00219978	0.047714	23451/10421/24148/10992/10291/9092/51747/96764/57819/9416/6633/9343/27258/25929/10946/10594/9129/6625/79760/6626/51631/10465/6628/26121/9128/55692/11171/9410/8175/11218/9733/50628/84844
CCOC	BP	GO:1902850	microtubule cytoskeleton organization involved in mitosis	123	0.408335	1.37659	0.00219978	0.047714	3837/4134/10274/6491/22974/8086/55755/4733/10464/25777/1104/1778/56647/1639/2316/3192/6790/79866/5119/23636/9525/55154/6905/9126/57132/1213/11200/8766/81565/10120/128866/891/114327/4926/7756/2801/3304/55125/4751/387/152185/55968/7283/6993/284403/6867/126731/84722/54820/10769/27175/79648/2009/9183/4204/10039/10252/7415/8243/3925/81569/24137
CCOC	BP	GO:1902905	positive regulation of supramolecular fiber organization	189	0.378649	1.30733	0.00219978	0.047714	4131/10142/4088/6188/1906/961/55755/4733/55160/9463/5829/79709/11034/1739/23580/6376/4690/51199/10109/57175/2017/25/9873/10458/1027/1639/2316/348110/5663/7013/10552/10095/5987/51429/6281/10096/10411/1072/2475/5581/8440/2041/389/2934/2242/11346/7408/9647/10097/3383/274/7248/9026/4926/23075/51466/10602/22899/998/5216/351/3304/387/382/5925/84501
CCOC	BP	GO:1903320	regulation of protein modification by small protein conjugation or removal	207	0.375433	1.30144	0.00219978	0.047714	10210/55869/9759/6188/9810/1499/706/22976/5970/25/3320/79139/10401/5663/64844/23028/54472/819/405/8554/1958/6659/23328/7375/10016/10892/80279/7128/79594/51160/8877/2475/57561/9111/5581/409/23560/6502/84875/9636/55743/154/10318/11338/7329/7337/84930/26271/857/84101/6135/9474/1616/9646/64359/9683/2801/3304/1025/6125/207/2874/3326/9709/80762/754/6872/11315/91947/11261/9733/51366/9529/55208/5861/1062…
CCOC	BP	GO:0016482	cytosolic transport	140	0.401942	1.36555	0.00229977	0.049263	84910/2060/2013/5604/26000/6653/8678/25963/90196/9527/3799/9179/1639/8411/63893/23230/7109/11267/143187/51479/5987/54497/1213/83874/10228/29911/6272/160/9980/27252/9043/6714/10652/55823/5962/10097/6293/7879/7430/23258/1174/10749/124997/164/6642/26088/200576/55275/22853/22836/120892/51272/9570/55614/23317/29062/4642/23095/11151/738/5605/6811/150368/400/9341/9482/58533/8677/84079/10139/23011/25930/…
CCOC	BP	GO:0051258	protein polymerization	256	0.360075	1.26003	0.00229977	0.049263	10844/4131/7114/10142/6188/27124/55755/4733/9463/1859/1739/23580/4690/51199/10109/27229/57175/2017/25/9873/10458/6712/1453/1027/79649/9113/1639/3320/23189/23242/348110/6711/7013/120/91663/10552/10095/5987/2006/51429/10096/822/57704/85378/29098/2475/5581/8440/7417/81565/199/9793/829/2934/5580/2242/7408/5962/10097/3383/274/11078/26271/9026/3059/4926/4976/51466/7756/10602/5216/2801/3304/55125/25999/…
CCOC	BP	GO:0060337	type I interferon signaling pathway	77	0.443406	1.44994	0.00229977	0.049263	11140/6773/51447/103/7297/5770/4938/3454/3455/51441/406991/10379/684/1958/10379/6059/7474/79594/23513/9636/2537/84166/25939/29110/8772/54739/5771/5777/5781/3326/4940/6672/3661/3654/4939/58509/9641/56339/117854
CCOC	BP	GO:0071357	cellular response to type I interferon	77	0.443406	1.44994	0.00229977	0.049263	11140/6773/51447/103/7297/5770/4938/3454/3455/51441/406991/10379/684/1958/10379/6059/7474/79594/23513/9636/2537/84166/25939/29110/8772/54739/5771/5777/5781/3326/4940/6672/3661/3654/4939/58509/9641/56339/117854
CCOC	BP	GO:0090150	establishment of protein localization to membrane	278	0.359031	1.26021	0.00229977	0.049263	6138/481/6143/6210/6154/6175/4736/6188/7917/9344/51079/25873/6230/7529/6844/56850/6146/79720/130617/90196/6222/6746/2803/23062/6745/6217/10971/3320/582/6208/64083/6204/9919/64429/91461/6711/23463/3875/6141/6727/5366/6161/6136/6228/6132/6165/6209/6159/6168/6155/6227/6747/6128/808/7531/7157/208/8766/23513/55048/56947/10519/288/6167/128866/9697/55204/23499/6171/160622/23426/81693/9230/3308/6135/1445…
CCOC	BP	GO:1903076	regulation of protein localization to plasma membrane	88	0.43201	1.42642	0.00229977	0.049263	598/1739/56850/4035/6810/3799/27183/3675/11079/26119/91461/6711/8500/8417/1213/3688/29098/245812/8766/5581/10551/5295/2048/10519/60/5583/131578/26060/160622/7430/1445/25999/207/382/4323/5780/3958/9912/8673/9528/9495/5621/23433/9482/1956/5584/27237/2181/246329/342667
CCOC	BP	GO:1904019	epithelial cell apoptotic process	93	0.428138	1.41803	0.00229977	0.049263	4780/598/80781/4192/889/3162/25/1788/6789/7048/3856/6788/677/958/3875/2621/3791/831/26471/7128/2475/409/7072/6272/2934/3383/5335/153090/666/4217/10298/382/5925/57124/7057/1285/2309/5598/10640/51129
CCOC	BP	GO:1902116	negative regulation of organelle assembly	36	0.52046	1.58608	0.00230207	0.049263	2648/4134/55755/8678/10432/1785/23256/8558/26471/57489/128866/51657/9638/4089/84260/197135/140775/29082/120892/4591/79142
EnOC	CC	GO:0000118	histone deacetylase complex	67	0.538342	1.74161	9.999e-05	0.00639758	10847/10856/25942/5931/7764/473/1107/9219/10629/9112/91748/10524/51564/54815/1108/9612/51341/57649/57634/25855/51317/8841/8204/9734/23468/2122/55929/54556/23309/9759/53615/23493/83933/57504/10933/3094/8607/116092/79718/5928/64426/57459/81611/3065/8932
EnOC	BP	GO:0000122	negative regulation of transcription by RNA polymerase II	787	0.354537	1.28354	9.999e-05	0.00639758	4609/811/3661/51274/23269/5460/8289/25942/9139/595/1051/5931/3234/2023/64324/7764/5074/3235/4775/3398/83463/84524/55192/1386/84962/22828/9219/7050/23013/374900/4774/138151/7227/51523/9112/8861/2308/5970/6668/6722/57659/4088/200014/6208/7767/3192/10155/25850/7593/51497/51592/51548/142/4090/26155/10664/79618/7695/10524/57507/23168/163050/51564/7528/688/51588/57215/4799/4221/153090/54815/84678/79813…
EnOC	CC	GO:0000139	Golgi membrane	675	0.357439	1.29054	9.999e-05	0.00639758	2804/9334/10564/10066/9527/51070/84910/51809/9321/58485/5664/955/23315/8729/10972/55568/6396/57704/63971/27095/4122/8615/9218/1213/10488/390/113419/9528/738/29914/403/169714/5154/64746/9516/113189/10313/2683/9632/51614/26086/9382/11031/6811/26286/10423/11226/4074/56623/57584/56681/51435/375056/5298/10402/9266/8459/6482/9267/22870/10610/2590/8853/54741/55032/81876/372/1785/8675/9827/53947/9919/989…
EnOC	BP	GO:0000184	nuclear-transcribed mRNA catabolic process, nonsense-mediated decay	91	0.565019	1.86785	9.999e-05	0.00639758	6167/6136/6204/4736/6160/26986/6141/6222/6193/9045/6125/6175/6159/6208/6227/5073/6217/6209/6210/6133/9887/6188/9704/9775/6229/6234/55110/6223/1981/6155/6168/25873/6206/6128/6228/6154/7311/6233/6499/6232/23293/6201/6203/10921/6146/5976/55629/6132/9811/79048/6135/56006/26019/6170/5515/2935/55181/6165/6164/6138
EnOC	CC	GO:0000228	nuclear chromosome	541	0.400934	1.44032	9.999e-05	0.00639758	10847/4609/65980/10856/283899/8289/25942/5371/2547/54617/9739/84148/1051/10951/5931/6667/5424/3091/5074/1059/115426/1107/23347/23081/9219/3021/57492/116138/138151/1104/23126/11073/7227/9112/8861/5970/6722/4088/11052/10128/6877/3192/10155/4798/3550/7515/119392/142/6925/79618/10524/3619/7528/4683/2956/2237/4221/54815/65057/80169/1108/5591/6601/4999/60/80335/2146/83637/9612/85456/6929/65083/5500/236…
EnOC	BP	GO:0000375	RNA splicing, via transesterification reactions	302	0.484533	1.70737	9.999e-05	0.00639758	6625/4670/5094/2521/23524/79869/83443/6628/1479/58517/9967/10594/10419/84081/6629/10992/26986/7536/6428/4154/10081/54496/5430/51340/9092/55796/10521/3185/84844/58509/84950/3192/3550/6426/3191/5436/6431/9879/6651/10658/4928/1153/9343/53981/26528/6430/8106/10523/55596/10450/55234/6429/55749/11100/9775/6421/51341/79665/1859/79171/83759/8449/79833/8621/55110/3189/3178/60625/8175/8189/50628/27339/5393…
EnOC	BP	GO:0000377	RNA splicing, via transesterification reactions with bulged adenosine as nucleophile	299	0.483793	1.70433	9.999e-05	0.00639758	6625/4670/5094/2521/23524/79869/83443/6628/1479/58517/9967/10594/10419/84081/6629/10992/26986/7536/6428/4154/10081/54496/5430/51340/9092/55796/10521/3185/84844/58509/84950/3192/3550/6426/3191/5436/6431/9879/6651/10658/4928/1153/9343/53981/26528/6430/8106/10523/55596/10450/55234/6429/55749/11100/9775/6421/51341/79665/1859/79171/83759/8449/79833/8621/55110/3189/3178/60625/8175/8189/50628/27339/5393…
EnOC	BP	GO:0000398	mRNA splicing, via spliceosome	299	0.483793	1.70433	9.999e-05	0.00639758	6625/4670/5094/2521/23524/79869/83443/6628/1479/58517/9967/10594/10419/84081/6629/10992/26986/7536/6428/4154/10081/54496/5430/51340/9092/55796/10521/3185/84844/58509/84950/3192/3550/6426/3191/5436/6431/9879/6651/10658/4928/1153/9343/53981/26528/6430/8106/10523/55596/10450/55234/6429/55749/11100/9775/6421/51341/79665/1859/79171/83759/8449/79833/8621/55110/3189/3178/60625/8175/8189/50628/27339/5393…
EnOC	BP	GO:0000723	telomere maintenance	139	0.436983	1.48496	9.999e-05	0.00639758	4609/11284/5371/2547/5424/220064/3192/7515/3326/51548/142/5073/79618/4683/10728/2237/65057/80169/5591/9887/85456/5594/23649/6117/6714/51750/10576/3364/3178/55135/641/55226/3183/2067/6672/3184/7014/9894/5981/26277/7015/5426/5609/7520/54433/54552/23293/5976/64858/56252/5889/328/5514/24144/3181/64282/10694/54107/10714/9134/7011/5595/79035/286053/8550/554313/1499/54464/79677/5983/5394/2072/545/50485/…
EnOC	CC	GO:0000781	chromosome, telomeric region	134	0.457165	1.55002	9.999e-05	0.00639758	5371/2547/10951/5424/23347/3021/7515/142/79618/4683/10728/2237/4221/65057/80169/5591/4999/80335/2146/9025/5500/6117/51750/84444/4175/55135/641/55226/5813/2067/6672/7014/5884/9894/5431/26277/7015/7520/54433/5001/57187/23293/23028/9984/23468/5976/64858/79228/328/5514/24144/4172/1017/2145/3181/4173/3014/7011/79035/54780/286053/554313/4174/23064/11335/79677/2072/545/7158/5892/4436/546/64421/80351/801…
EnOC	CC	GO:0000785	chromatin	493	0.427208	1.53088	9.999e-05	0.00639758	10847/4609/65980/9810/10856/283899/8289/25942/5371/3151/54617/9739/84148/1051/10951/5931/6667/64324/3091/5074/1059/3159/115426/84524/1107/23081/9219/3021/57492/824/116138/138151/1104/23126/7227/9112/8861/55904/5970/6722/4088/11052/6877/10155/4798/7515/91782/221656/119392/6925/11176/10524/23076/221037/3619/84656/7528/2956/4221/23244/54815/1108/6601/4999/50809/92565/1460/60/80335/27243/2146/23383/9…
EnOC	CC	GO:0000790	nuclear chromatin	326	0.44635	1.57833	9.999e-05	0.00639758	10847/4609/65980/10856/283899/8289/25942/54617/9739/84148/1051/10951/5931/6667/3091/5074/1059/115426/1107/23081/9219/3021/57492/116138/138151/1104/23126/7227/9112/8861/5970/6722/4088/11052/6877/10155/4798/7515/119392/6925/10524/7528/2956/4221/54815/1108/6601/60/2146/9612/85456/6929/51341/57805/23522/3146/6749/3725/4208/8621/54737/3005/25836/6597/197342/8193/6774/54840/57649/6778/57634/1387/25855/…
EnOC	BP	GO:0000956	nuclear-transcribed mRNA catabolic process	171	0.464813	1.59813	9.999e-05	0.00639758	6167/6136/677/6204/80153/4736/9967/6160/26986/23644/6141/6222/23318/678/6193/9045/6125/6175/6159/6208/23112/6227/5436/5073/6217/6209/6210/27161/6133/9887/85456/6188/9704/9775/6229/6234/57690/55110/6223/1981/6155/6168/25873/6206/6128/6228/6154/7311/6233/6499/255967/6232/23293/23019/9337/6201/6203/9125/10921/6146/5976/55629/51010/6132/9811/4850/26523/79048/6135/80349/56006/26019/64282/57819/6170/55…
EnOC	MF	GO:0000976	transcription regulatory region sequence-specific DNA binding	737	0.352359	1.27404	9.999e-05	0.00639758	79977/4609/4779/3661/10856/51274/23269/5460/55011/25942/2355/5325/1051/10336/3234/2023/6667/64324/3091/7764/4791/3235/4775/10419/2353/83463/84524/1386/3233/22877/9219/3164/3021/7050/374900/55893/10488/7403/4774/138151/23126/7227/9112/5970/6668/6722/57659/4088/9516/200014/3212/3192/7593/10691/142/23648/2972/4090/1999/6925/25833/10664/11176/221037/7528/688/468/57215/4799/4211/3236/54700/9658/1108/8…
EnOC	MF	GO:0000977	RNA polymerase II transcription regulatory region sequence-specific DNA binding	689	0.339625	1.22675	9.999e-05	0.00639758	4609/3661/10856/51274/23269/2355/5325/1051/10336/3234/2023/6667/64324/3091/7764/4791/3235/4775/10419/2353/83463/84524/1386/3233/22877/3164/3021/7050/55893/10488/7403/4774/138151/23126/7227/9112/5970/6668/6722/57659/4088/9516/200014/3212/3192/7593/10691/142/23648/4090/1999/6925/25833/10664/7528/688/468/57215/4799/4211/3236/1108/84678/23211/7849/6601/3660/7716/60/51513/56980/4335/2146/1523/6188/161…
EnOC	MF	GO:0001067	regulatory region nucleic acid binding	738	0.353413	1.27787	9.999e-05	0.00639758	79977/4609/4779/3661/10856/51274/23269/5460/55011/25942/2355/5325/1051/10336/3234/2023/6667/64324/3091/7764/4791/3235/4775/10419/2353/83463/84524/1386/3233/4154/22877/9219/3164/3021/7050/374900/55893/10488/7403/4774/138151/23126/7227/9112/5970/6668/6722/57659/4088/9516/200014/3212/3192/7593/10691/142/23648/2972/4090/1999/6925/25833/10664/11176/221037/7528/688/468/57215/4799/4211/3236/54700/9658/1…
EnOC	BP	GO:0001558	regulation of cell growth	379	0.368604	1.31085	9.999e-05	0.00639758	207/10516/25942/5371/54617/150465/5931/2023/51379/1627/8766/11116/2810/6195/5048/10519/3021/6259/4323/29882/9344/91/6722/4088/64218/10512/1026/684/64061/84162/83667/51079/7528/6868/10591/84678/1785/3984/1410/1535/6494/57805/604/22883/400410/734/6597/9746/102/5795/6857/65981/2185/1981/203245/5999/9706/10509/3300/8751/393/112398/23394/4682/94/3490/11344/84275/23499/3611/54910/6280/84861/7157/6696/5…
EnOC	BP	GO:0001667	ameboidal-type cell migration	360	0.377699	1.34004	9.999e-05	0.00639758	207/811/10163/5371/51421/6667/3091/8766/65979/406991/9219/3164/5048/10519/23042/10000/91/6722/100302263/3911/64218/10512/8394/375056/51564/10487/6868/153090/9590/27161/1969/1460/1072/56999/5581/4627/29941/8828/6714/51466/4233/3146/27086/55294/3725/4208/199953/7048/5176/2185/57175/10509/393/889/6385/9448/7145/94/6546/4851/9647/6672/25930/382/388/23499/1803/3611/54910/23603/397/5578/14/4921/117584/…
EnOC	MF	GO:0003682	chromatin binding	494	0.427234	1.53109	9.999e-05	0.00639758	2521/79977/23636/4779/10856/8289/25942/2355/3151/1051/10951/5424/64324/4775/2353/1059/3159/473/1386/22893/84962/23081/9219/3021/5562/7403/4774/116138/1104/5430/9112/8861/2308/5970/6722/4088/8888/3192/90381/10155/5428/51548/26155/10664/221037/4928/51564/2956/4221/4211/3236/1108/83439/6601/81550/84515/50809/1460/60/80335/4335/2146/9025/9612/6830/6421/10725/1786/604/122953/84629/6749/23054/6294/3725…
EnOC	MF	GO:0003712	transcription coregulator activity	528	0.40896	1.46839	9.999e-05	0.00639758	2521/10847/4779/3661/10856/3275/57178/8289/25942/5371/9321/9139/595/64324/9967/4791/5074/10419/3159/473/7536/23082/84962/9219/10629/7050/23013/57492/138151/9112/5204/8861/6942/10923/4088/54856/57826/10521/3192/10155/10691/119392/51548/1999/26155/9325/10664/7695/10524/23076/4928/10432/51564/7528/10771/51588/51586/58508/9663/6601/81550/1487/5715/7337/5932/4335/2146/4261/219541/83637/9612/23389/5574…
EnOC	MF	GO:0003713	transcription coactivator activity	303	0.421177	1.48441	9.999e-05	0.00639758	2521/10847/3275/57178/8289/5371/9321/9967/4791/3159/473/23082/9219/10629/57492/9112/6942/10923/57826/10521/10155/10691/119392/1999/9325/10524/23076/4928/10432/7528/58508/9663/6601/81550/5715/7337/4335/4261/83637/55749/9149/6929/7041/57805/135112/3146/27097/9969/6882/23286/23054/3725/6597/10025/11319/4520/133522/84441/64855/51147/1387/10498/57658/4149/2874/4776/4802/1022/1616/2274/1810/5916/5927/1…
EnOC	MF	GO:0003729	mRNA binding	215	0.462052	1.6056	9.999e-05	0.00639758	6625/4670/811/9810/677/55147/1479/80153/64852/58517/84081/26986/22828/406991/6428/10482/5937/678/23277/9908/6193/6125/11052/100302263/6208/3192/6426/3609/5073/10658/4928/1153/26528/54502/57510/27161/55544/5939/10450/6188/6429/9775/80315/57060/6829/3178/1981/7072/23424/3183/10659/8570/3184/6631/80336/54542/1994/7157/6154/9698/3658/60678/1660/79753/57187/51747/8664/6201/7555/55692/10921/1654/56919/…
EnOC	MF	GO:0003730	mRNA 3'-UTR binding	79	0.517379	1.69377	9.999e-05	0.00639758	9810/677/64852/26986/406991/5937/678/6125/3192/3609/5073/1153/26528/55544/5939/80315/57060/7072/3183/8570/3184/80336/1994/7157/9698/6201/10921/23369/79048/26156/399664/11051/3181/7073/11340/26135/25946/10236/549/10644/23435
EnOC	MF	GO:0003735	structural constituent of ribosome	128	0.489032	1.65291	9.999e-05	0.00639758	6167/6136/6204/4736/6160/6141/6222/9553/6193/9045/6125/6175/6159/6208/7818/6227/740/6217/6209/6210/6133/51065/65005/6188/285855/6229/6234/6223/64975/6155/6168/64981/84545/25873/6206/6128/6166/6228/6154/7311/6233/6232/122704/51253/6201/6203/65003/6146/6132/63875/6135/29088/4701/51187/10573/64951/6170/29074/128308/219927/51318/6165/6164/6138/6183/64968
EnOC	MF	GO:0004386	helicase activity	150	0.448306	1.53001	9.999e-05	0.00639758	10847/55661/10856/9557/2547/54617/1107/10521/9879/4683/9188/1108/84515/11056/9704/9775/79665/51750/8449/23132/57696/60625/3070/6597/1665/4175/641/57634/55636/89797/54921/9400/6596/79009/5965/11325/9931/1660/6499/6595/7520/6832/2068/79913/54606/1663/5976/57680/1654/1659/56919/317781/9416/91607/57647/56852/84083/64794/4172/254394/1106/4173/8458/4343/9785/90957/8607/1656/64848/4174/85441/23064/79132…
EnOC	MF	GO:0004672	protein kinase activity	555	0.349775	1.25728	9.999e-05	0.00639758	375449/207/10114/1198/5603/440275/5261/51231/595/8558/56924/4638/5565/7786/6195/83931/5754/8476/2041/204851/5562/9064/10000/208/5681/9344/91/11329/1026/1195/10155/4296/10922/57410/8997/1432/10645/1196/8767/8491/5591/818/3984/1969/1460/2264/2242/4882/1612/5581/9149/5594/29941/1859/8828/6198/6714/4233/27102/3480/8812/5605/8621/166614/7297/10783/7048/2185/7301/6732/90956/9706/127933/79705/6789/1452/…
EnOC	MF	GO:0004674	protein serine/threonine kinase activity	411	0.373209	1.33098	9.999e-05	0.00639758	375449/207/10114/1198/5603/440275/5261/51231/8558/56924/4638/5565/7786/6195/83931/8476/204851/5562/9064/10000/208/5681/9344/91/11329/1195/4296/10922/8997/1432/10645/1196/8767/8491/5591/818/3984/1460/1612/5581/9149/5594/29941/1859/6198/27102/8812/5605/8621/166614/10783/7048/2185/6732/90956/9706/127933/79705/6789/1452/57551/51422/9730/9448/1022/94/65018/269/5598/8493/3611/146057/1021/5578/11183/102…
EnOC	CC	GO:0005635	nuclear envelope	420	0.367874	1.31282	9.999e-05	0.00639758	9961/3837/23636/811/4000/4641/5664/51495/6396/80789/163087/51343/3164/5048/55705/55787/10482/9218/1104/54884/8086/23511/9112/2597/26509/144404/4925/6240/4088/23224/10128/169714/8888/2733/23001/84950/7767/29843/91782/142/2644/8904/310/23353/4928/3710/23/6277/55746/3836/53371/27243/1984/55706/274/2879/7329/8815/79647/84629/56894/581/10424/51374/729540/5902/199953/54956/129787/10762/7301/221496/7108…
EnOC	CC	GO:0005667	transcription regulator complex	379	0.412144	1.46569	9.999e-05	0.00639758	25942/2547/595/1051/5931/6667/3091/4775/2353/3159/83463/1107/84962/6917/9219/3164/10629/23013/6621/9112/8861/5970/10923/4088/2140/7767/6877/3192/10155/91748/142/23648/2972/4090/6925/9325/5316/10524/10432/7528/688/468/4211/2034/54815/1108/83439/5591/1487/5932/9612/4862/161882/6929/6421/10725/51341/5926/3146/27097/6882/23054/3725/3005/6774/8804/166/57649/10498/4149/2874/4776/4802/1022/5451/2067/181…
EnOC	CC	GO:0005681	spliceosomal complex	165	0.490271	1.68248	9.999e-05	0.00639758	6625/4670/23524/83443/6628/10594/6629/10992/26986/7536/22828/10081/51340/9092/3185/84844/58509/84950/3192/3550/6426/55702/1153/9343/55596/10450/55234/9775/8449/103/55110/3189/3178/60625/8175/27339/53938/10250/1665/6633/25980/56259/3183/6631/51759/4236/6626/55696/10291/988/5411/91603/79753/151903/10907/51747/55131/56949/10285/199746/55692/5976/79622/1659/9410/9416/51691/6634/23451/55094/22938/5501…
EnOC	CC	GO:0005684	U2-type spliceosomal complex	86	0.502683	1.65552	9.999e-05	0.00639758	23524/83443/6628/10594/6629/10992/51340/9092/84844/84950/3550/55702/9343/10450/55234/9775/8449/55110/8175/27339/1665/6633/6631/4236/55696/10291/988/79753/151903/10907/51747/56949/55692/1659/9410/51691/6634/23451/22938/55015/24144/11338/6635/57819/24148/6636/6936/57461/51503/51362/54883/51645/9128/26121/9129/6627/10946/25766/84811
EnOC	CC	GO:0005813	centrosome	475	0.364958	1.3065	9.999e-05	0.00639758	3875/23636/22995/10856/80279/80254/116840/996/5664/5693/29911/8766/10806/11116/84936/1107/63971/5048/10519/5930/204851/23503/25897/22981/8086/9820/10807/10397/2140/23224/403/3192/10142/9657/4296/9696/10121/140735/9325/84440/152185/468/9700/1108/1785/151987/4999/51098/90799/79874/636/84221/84445/10207/23093/3297/22852/5902/93343/9342/10783/7405/23059/65981/282809/91272/23265/51668/1452/10403/55755…
EnOC	CC	GO:0005815	microtubule organizing center	672	0.357034	1.28894	9.999e-05	0.00639758	92521/3875/207/23636/22995/10856/54535/80279/10564/5531/80254/116840/996/5664/5693/8558/5886/9725/29911/8766/10806/11116/84936/1107/84962/63971/5048/10519/5930/9584/204851/23503/25897/22981/8086/9820/54913/11073/5681/10807/10397/55904/2140/23224/403/3192/10142/9657/7813/4296/9696/10121/57410/140735/9325/84440/152185/468/9700/1108/1785/151987/4999/92565/51098/90799/79874/84461/636/84221/83590/5594…
EnOC	CC	GO:0005840	ribosome	192	0.420672	1.45488	9.999e-05	0.00639758	6167/6136/440275/6204/6238/90480/4736/6160/1938/7536/6141/6222/9553/6193/9045/6125/6175/6159/6208/7818/6227/740/6217/6209/23/6210/6133/54998/51065/65005/6188/285855/57532/6229/6234/10985/6223/64975/6155/6168/64981/84545/25873/92170/6206/6838/6128/6166/6228/92170/6154/7311/6233/1660/6232/122704/51253/6201/6203/65003/6146/1654/6132/689/328/63875/26747/64745/6135/29088/55037/4701/51187/10573/64951/6…
EnOC	CC	GO:0005925	focal adhesion	371	0.46778	1.66203	9.999e-05	0.00639758	9019/7534/5094/811/6136/7094/8826/6204/55740/23092/4736/51495/6160/3159/26986/84962/6141/7414/5754/5782/6222/4323/1213/824/390/6193/6125/23224/6175/6208/29843/8394/10109/928/391/90102/6217/6209/10487/6868/2022/1785/3660/9590/8675/6133/3984/5297/1969/60/1072/2317/2242/5328/5339/54914/6188/823/1535/4627/5594/5500/26136/10672/7041/5879/79798/51466/83660/1465/5605/85458/9656/2934/8773/4739/7531/858/1…
EnOC	BP	GO:0006281	DNA repair	496	0.393335	1.40975	9.999e-05	0.00639758	2521/10856/9557/283899/11284/5531/5371/7913/2547/54617/5424/5886/3159/4287/5429/51343/23347/6917/10519/79068/23503/5430/11073/9112/51720/2140/90381/10155/4798/7515/5428/23583/119392/5436/51548/142/10524/10432/54936/7528/4683/51588/80198/2956/2237/4221/23244/10075/5591/151987/84515/5932/10450/22992/9025/4862/85456/6188/3980/6421/9636/51341/6117/51750/5890/3146/25939/6749/23054/3297/29072/8243/3364…
EnOC	BP	GO:0006325	chromatin organization	688	0.434483	1.56933	9.999e-05	0.00639758	10847/4609/65980/3276/57169/4000/9810/10856/3275/9557/283899/55209/57178/55011/8289/25942/7913/27154/54617/9739/84148/10336/5931/64324/22955/7786/10419/3159/473/1107/1386/22893/23347/23081/9219/10629/3021/57492/5562/7403/54496/138151/9112/8861/55904/5970/51720/2140/54934/8888/7862/6877/3192/10155/4297/55683/221656/64061/51548/7917/26155/10664/26097/11176/10524/29855/23168/221037/23067/57602/23030…
EnOC	BP	GO:0006338	chromatin remodeling	179	0.459542	1.58392	9.999e-05	0.00639758	10847/4609/57169/10856/9557/283899/55011/8289/54617/5931/22955/3159/473/1107/22893/23347/23081/9219/10629/3021/57492/7403/10155/51548/11176/23030/1108/6601/80152/60/9025/6830/51341/1786/3146/8242/79682/6827/54737/3070/6597/55636/2099/3183/23421/1616/1810/54108/80336/5927/9869/22890/23133/55320/57343/23135/22880/6595/9031/79913/55929/57680/2648/5253/6605/6603/10765/9759/2186/23378/54069/53615/2145…
EnOC	BP	GO:0006353	DNA-templated transcription, termination	67	0.519768	1.68152	9.999e-05	0.00639758	79869/6628/1479/10419/84172/22828/25888/5430/53981/8106/9533/8189/25885/5434/1022/7343/284119/10978/1660/2068/5441/10849/9015/57466/6634/1477/51692/11051/64425/6635/51728/6636/8458/29101/2965/10914/9013/10269/9014/6607/23064/2968/2071
EnOC	BP	GO:0006364	rRNA processing	189	0.433146	1.49703	9.999e-05	0.00639758	79033/55661/54663/55011/9221/22984/88745/4736/25983/51504/54913/9045/9092/6125/10521/10607/6208/6227/23076/6217/57602/6209/9188/81887/10200/11056/26168/285855/9775/65083/84916/6229/6234/90459/54853/50628/6223/51018/65095/2091/6155/55226/51729/55636/23195/9875/9277/10199/55035/23481/6154/28987/51602/54059/4839/55720/51077/54433/6232/6201/6203/54606/134430/8602/55813/79863/81875/51010/317781/57418/…
EnOC	BP	GO:0006397	mRNA processing	445	0.47578	1.70065	9.999e-05	0.00639758	6625/4670/5094/2521/22985/23524/9810/677/79869/83443/55147/6628/22984/1479/64852/58517/9967/10594/10419/84081/6629/10992/26986/84271/7536/22828/25888/6428/4154/5930/9584/10081/54496/5430/51340/9092/55796/11052/10521/3185/84844/58509/84950/3192/3550/23248/6426/3191/5436/6431/55702/26097/9879/6651/23076/10658/4928/1153/9343/53981/26528/6430/151987/8106/10523/54998/55596/55544/10450/55234/6429/55749…
EnOC	BP	GO:0006401	RNA catabolic process	340	0.427186	1.51298	9.999e-05	0.00639758	7534/4670/207/6167/8635/6136/677/55147/6204/5693/80153/4736/9967/6160/26986/23644/6141/79068/5699/6222/23318/678/6193/9045/6125/10128/6175/6159/6208/3192/23112/6227/84153/5436/5073/1432/6217/6209/1153/2237/6210/10197/27161/6133/5715/55544/9887/5720/85456/6188/9704/9775/6229/6234/57690/5687/51441/57060/5702/55110/5692/6223/1981/6155/6168/3183/25873/8570/3184/6206/6128/1994/5578/6228/6154/7311/9698…
EnOC	BP	GO:0006402	mRNA catabolic process	311	0.433264	1.5292	9.999e-05	0.00639758	7534/4670/207/6167/6136/677/55147/6204/5693/80153/4736/9967/6160/26986/23644/6141/79068/5699/6222/23318/678/6193/9045/6125/6175/6159/6208/3192/23112/6227/5436/5073/1432/6217/6209/1153/6210/10197/27161/6133/5715/55544/9887/5720/85456/6188/9704/9775/6229/6234/57690/5687/51441/57060/5702/55110/5692/6223/1981/6155/6168/3183/25873/8570/3184/6206/6128/1994/5578/6228/6154/7311/9698/6233/1660/6499/255967…
EnOC	BP	GO:0006403	RNA localization	206	0.425835	1.47679	9.999e-05	0.00639758	9961/23636/10856/677/55011/4641/84271/6396/6428/10482/8086/23511/9908/11052/10128/8888/2733/3192/51042/6426/6431/5073/26097/4928/6209/7528/53981/55746/6430/8106/57510/53371/636/9887/1984/55706/6429/6830/9775/65083/6421/3692/10576/3297/29072/55110/3178/8189/84324/7048/10762/10250/2091/55135/23279/5813/8570/7014/51602/1660/57187/23293/9984/23165/199746/10921/5976/79228/51010/9793/55153/399664/51692…
EnOC	BP	GO:0006405	RNA export from nucleus	122	0.450541	1.5179	9.999e-05	0.00639758	23636/84271/6396/6428/10482/8086/23511/11052/8888/2733/51042/6426/6431/26097/4928/6209/53981/55746/6430/8106/57510/53371/9887/1984/55706/6429/6830/9775/65083/3692/29072/55110/3178/8189/84324/10762/10250/23279/1660/57187/23293/9984/23165/199746/10921/5976/79228/55153/51692/26993/11338/26019/3181/79902/81929/7248/9785/5903/55795/10657/51362/65109/11269/8021/348995/6432/7307/10212/4927
EnOC	BP	GO:0006412	translation	546	0.407217	1.46329	9.999e-05	0.00639758	207/1975/811/6167/6136/677/440275/54676/55147/6204/9221/7284/6238/90480/4736/6160/1938/26986/84271/220064/6195/406991/6141/79068/6222/678/25983/9553/208/51504/6193/2597/9045/6125/10128/6175/6159/2733/6208/90381/7818/1801/90850/23112/3609/6227/27068/5436/10658/740/83667/6217/6209/54952/84285/26065/1153/468/23/6210/27161/6133/54998/51065/51247/65005/4076/1984/1612/6188/7407/9775/5594/3692/123263/61…
EnOC	BP	GO:0006413	translational initiation	158	0.463794	1.5878	9.999e-05	0.00639758	1975/6167/6136/440275/6204/4736/6160/26986/220064/6141/6222/6193/9045/6125/6175/6159/2733/6208/90381/6227/5436/6217/6209/84285/468/6210/27161/6133/51247/6188/3692/123263/6198/6229/6234/27102/51441/400961/6223/1981/6155/127933/6168/10480/25873/6206/6128/6228/6154/7311/6233/51386/317649/6232/8662/8664/6201/6203/6146/1654/219402/56919/6132/8666/56339/9811/8672/1979/6135
EnOC	BP	GO:0006417	regulation of translation	312	0.417787	1.47465	9.999e-05	0.00639758	207/1975/811/677/440275/55147/9221/1938/26986/84271/6195/406991/79068/678/25983/208/2597/6125/10128/2733/6208/1801/90850/23112/3609/5436/10658/83667/54952/26065/1153/468/27161/51065/51247/4076/1984/1612/6188/9775/5594/3692/6198/163255/57690/27102/51441/80315/400961/10985/83759/51335/6895/51123/84324/2309/65981/2185/9147/1981/6774/7072/127933/55226/5813/8570/65018/3184/92170/1994/92170/6154/9698/3…
EnOC	BP	GO:0006473	protein acetylation	182	0.412871	1.42434	9.999e-05	0.00639758	10411/10847/10856/55209/55011/25942/27154/84148/1386/10629/51126/5562/8861/2308/54934/8888/7862/6877/4297/55683/7917/26155/10664/10524/5447/84681/1487/23522/27097/112869/23338/8193/64769/51147/57634/57551/1387/8260/4582/80218/1810/9575/10474/29117/80155/7040/55929/79960/2648/54556/200186/55689/84289/6883/322/53615/339287/4089/90780/6659/4137/6598/54107/7994/10933/3054/117143/80314/9913/26151/1117…
EnOC	BP	GO:0006475	internal protein amino acid acetylation	152	0.424975	1.45143	9.999e-05	0.00639758	10847/10856/55209/55011/25942/27154/84148/1386/10629/8861/54934/8888/7862/6877/4297/55683/7917/26155/10664/10524/5447/1487/23522/27097/112869/23338/8193/64769/51147/57634/1387/8260/4582/80218/1810/9575/10474/29117/7040/55929/79960/2648/54556/200186/55689/84289/6883/322/53615/339287/4089/90780/4137/6598/54107/7994/10933/3054/117143/80314/9913/11177/8607/5595/8202/10269/6881/408/7703/9252/6591/5177…
EnOC	BP	GO:0006476	protein deacetylation	88	0.485478	1.60139	9.999e-05	0.00639758	25942/9219/5562/138151/9112/200734/51548/11176/10432/51564/1487/6421/1859/57805/604/122953/25836/25855/65018/5927/10474/7157/8841/5245/9734/221477/7040/10129/23309/2339/9759/26993/6497/4137/25865/2005/8864/10270/23408/83933/57504/10933/23186/161742/79718/7422/64426/23410/3065/54531/9643/2033/56271
EnOC	BP	GO:0006479	protein methylation	158	0.424445	1.45309	9.999e-05	0.00639758	3276/4000/3275/55209/55011/9739/6628/64324/10419/23081/7403/51504/54496/55904/80204/51603/4297/10664/26097/23168/23067/4221/58508/79813/80335/2146/51742/6018/6830/1786/5926/54554/94104/84444/29072/2091/10782/10498/22823/54093/9869/23512/8085/57343/23476/23028/2122/4302/55870/11137/54904/6634/10919/54623/80349/22938/4089/90780/2145/6598/55818/2935/56950/79918/63925/9070
EnOC	BP	GO:0006518	peptide metabolic process	695	0.381918	1.37978	9.999e-05	0.00639758	207/1975/811/4779/6167/6136/1362/677/440275/54676/55147/6204/5664/1191/9221/7284/6238/90480/4736/6160/1938/26986/10972/84271/220064/6195/406991/6141/79068/6222/678/25983/9553/208/51504/6193/2597/9045/6125/10128/6175/6159/2733/6208/90381/7818/1801/90850/23112/3609/6227/27068/5436/10658/740/83667/6217/6209/54952/84285/26065/1153/468/23/9520/6210/27161/6133/54998/51065/51247/65005/4076/1984/1612/618…
EnOC	BP	GO:0006605	protein targeting	380	0.402528	1.43171	9.999e-05	0.00639758	6747/7534/6167/6136/4641/55187/6204/1191/3295/4736/55048/6160/54469/9648/6141/10519/89781/5562/6222/84243/208/51763/9344/6193/9045/6125/6175/6159/64422/6208/6227/5190/4074/6217/57602/51079/6209/29928/23303/9520/55072/54741/6210/10075/9590/53371/6133/10055/9512/6188/55146/118424/373156/3265/6229/54832/6234/27429/728489/55294/1891/254359/80273/10717/7531/288/6223/6155/6168/79720/6746/11140/8943/583…
EnOC	BP	GO:0006606	protein import into nucleus	128	0.447149	1.51135	9.999e-05	0.00639758	207/3837/23636/4000/5371/9221/55705/23511/999/4088/1026/10155/1432/4928/55746/3836/53371/7249/5594/729540/11331/10762/6774/1434/55374/11142/2316/7157/8841/55696/23534/5530/84268/3728/79711/948/7040/55929/5580/5514/84455/51366/3839/2646/3059/3842/652/26060/503542/79902/5469/30000/868/6850/11261/5903/23435/10628/8882
EnOC	BP	GO:0006611	protein export from nucleus	164	0.416697	1.42974	9.999e-05	0.00639758	10411/23636/811/54535/84271/2810/6396/6428/10482/8086/23511/8888/2733/51042/6426/6431/26097/4928/6209/53981/55746/6430/8106/57510/53371/9887/1984/55706/6429/6830/9775/65083/3692/29072/55110/8189/7531/5784/84324/10762/10250/1434/127933/23279/6672/7157/55696/57187/23293/9984/23165/199746/7040/10921/5976/79228/8498/55153/51692/26993/11338/26019/3181/80824/79902/81929/7248/11261/9785/5903/55795/2010/…
EnOC	BP	GO:0006612	protein targeting to membrane	159	0.46766	1.60164	9.999e-05	0.00639758	6747/6167/6136/4641/6204/4736/55048/6160/6141/10519/6222/84243/208/51763/9344/6193/9045/6125/6175/6159/64422/6208/6227/6217/6209/6210/6133/6188/55146/3265/6229/6234/254359/288/6223/6155/6168/79720/6746/5830/25873/5621/6206/6128/6745/6228/6154/7311/6233/51762/3745/6232/23204/9270/9847/6201/6203/6146/55625/6132/2064/23471/2040/6727/2039/6135/6386/64108/6170/340481/29927/79844/6165/6164/11261/6138
EnOC	BP	GO:0006613	cotranslational protein targeting to membrane	73	0.572717	1.86374	9.999e-05	0.00639758	6747/6167/6136/6204/4736/6160/6141/6222/6193/9045/6125/6175/6159/6208/6227/6217/6209/6210/6133/6188/6229/6234/6223/6155/6168/6746/25873/6206/6128/6745/6228/6154/7311/6233/6232/23204/6201/6203/6146/6132/23471/6727/6135/6170/29927/6165/6164/6138
EnOC	BP	GO:0006614	SRP-dependent cotranslational protein targeting to membrane	69	0.573517	1.85961	9.999e-05	0.00639758	6747/6167/6136/6204/4736/6160/6141/6222/6193/9045/6125/6175/6159/6208/6227/6217/6209/6210/6133/6188/6229/6234/6223/6155/6168/25873/6206/6128/6228/6154/7311/6233/6232/6201/6203/6146/6132/23471/6727/6135/6170/29927/6165/6164/6138
EnOC	BP	GO:0006913	nucleocytoplasmic transport	310	0.407811	1.43923	9.999e-05	0.00639758	10411/207/3837/23636/811/4000/54535/5371/6628/9221/84271/2810/6396/6428/55705/10482/8086/23511/999/4088/11052/8888/2733/1026/51042/10155/6426/6431/26097/1432/4928/6209/53981/55746/6430/3836/8106/57510/53371/9887/1984/7249/55706/6429/6830/9775/65083/5594/3692/84445/729540/29072/79833/55110/3178/8189/7531/5784/50628/84324/11331/10762/10250/9147/6774/6633/1434/127933/23279/6672/55374/11142/2316/7157…
EnOC	BP	GO:0006974	cellular response to DNA damage stimulus	779	0.392324	1.4202	9.999e-05	0.00639758	207/2521/4609/3276/3661/10856/80279/9557/283899/11284/5531/5371/440275/7913/5325/80254/2547/54617/595/1191/10951/83596/5424/5886/79915/3159/835/9774/4287/5429/2810/1386/51343/23347/406991/6917/10519/5930/22925/79068/204851/23503/138151/5430/11073/9112/9344/10397/2308/57659/51720/2140/1026/90381/10155/4798/200734/7515/5428/23583/119392/5436/51548/142/55702/7917/10524/1432/83667/10432/64112/54936/7…
EnOC	BP	GO:0007044	cell-substrate junction assembly	90	0.50521	1.6687	9.999e-05	0.00639758	7094/8826/84962/4323/9344/8861/1308/4088/3911/8394/90102/3918/5339/5879/6714/5795/2185/3915/3678/6385/9448/7145/94/9647/23499/29984/23603/79834/9270/5747/8829/7057/2039/23122/613/3655/667/977/9475/10395/8874/1307/55920/4035/7248/7070/2017/25/6548/7422/54361/9748/387
EnOC	BP	GO:0007093	mitotic cell cycle checkpoint	160	0.418046	1.43221	9.999e-05	0.00639758	3276/80279/5371/5325/595/84936/835/2810/1386/406991/11073/9344/1026/90381/3550/55055/4683/80198/9735/5591/1112/51065/85456/56984/3265/581/57060/3364/9656/7155/197342/1820/65123/7756/641/10403/57551/55755/10498/4582/5884/84861/7157/6154/9587/91603/29980/55743/23019/9337/9125/7040/5546/64858/4850/7153/5514/1843/9184/1017/6659/84446/1874/25946/54962/63967/1027/8883/55795/79035/5925/9319/246175/7029/…
EnOC	BP	GO:0007264	small GTPase mediated signal transduction	533	0.357229	1.28289	9.999e-05	0.00639758	10411/3837/23636/3707/57221/10163/10564/9620/10144/23092/8729/8766/51495/65979/54453/8615/390/26230/9908/84904/403/57826/1026/54509/11031/10155/23221/391/8997/57584/9266/1432/9267/153090/81876/5878/1785/643338/1398/3984/1072/8216/26030/7249/9265/11188/10672/51560/1786/5879/3265/7410/6494/253980/604/6714/4233/8625/64857/128272/3725/9322/54848/9743/57522/6016/89941/5863/23607/5898/10435/23550/57148…
EnOC	BP	GO:0007265	Ras protein signal transduction	418	0.376639	1.34391	9.999e-05	0.00639758	10411/3837/23636/3707/57221/10163/10564/9620/8729/8766/51495/65979/390/26230/9908/84904/57826/1026/54509/11031/10155/23221/391/8997/9266/1432/9267/153090/81876/5878/1785/643338/1398/3984/1072/8216/26030/9265/11188/10672/51560/1786/5879/3265/7410/253980/604/4233/8625/64857/128272/3725/54848/6016/89941/5863/5898/10435/23550/29098/23580/393/7077/8567/23370/9448/81848/4851/8831/2059/23268/1796/6464/3…
EnOC	BP	GO:0007346	regulation of mitotic cell cycle	586	0.388501	1.39846	9.999e-05	0.00639758	207/23636/3276/4779/22995/677/3275/80279/25942/5371/5325/80254/8826/54617/996/595/5693/150465/8558/8729/90480/8766/3398/10419/79915/10806/11116/84936/835/2810/1386/51343/406991/5048/5699/678/29882/1213/51433/22981/138151/1104/9820/11073/9344/55904/4088/25970/1026/3192/90381/3550/10142/7976/10121/8454/57132/3619/51754/55055/4683/80198/6868/9700/9735/5591/10197/1112/54998/1028/51065/5715/27243/2146…
EnOC	BP	GO:0007568	aging	287	0.391696	1.37756	9.999e-05	0.00639758	207/1284/23636/811/4000/57178/25942/5371/83596/4791/5074/1938/3398/2353/3159/835/51343/406991/6558/22925/10000/710/5970/6722/9516/1026/10135/5428/1267/1432/2956/2022/5591/9076/1028/4335/1410/2879/5594/3265/604/968/27429/3725/632/131601/23515/3156/2934/10783/7048/5176/2309/83719/494470/10533/6774/10498/7077/22937/23268/2067/7014/5621/3611/1021/842/7015/6185/7157/847/5933/4017/5530/490/2068/597/190…
EnOC	MF	GO:0008022	protein C-terminus binding	174	0.432168	1.48695	9.999e-05	0.00639758	10516/23215/4641/2547/6667/1742/26986/10519/11151/5562/5430/11073/5190/2192/6925/51588/468/1112/27161/51098/1487/10055/4261/9784/3265/6494/8815/6714/9656/25836/7155/23607/84324/27111/11331/481/6857/2185/57658/1022/23421/2067/7014/10971/7704/11190/7015/5189/5245/56912/7520/2068/23328/8915/5516/5604/6477/6455/2064/55607/7153/4691/6382/667/3839/7529/10133/10612/8777/5515/3339/8554/6311/1445/5193/946…
EnOC	MF	GO:0008134	transcription factor binding	619	0.406489	1.46487	9.999e-05	0.00639758	7534/2521/23636/4609/811/10856/3275/80279/23269/57178/8289/25942/9739/84148/595/1051/9221/22984/6667/64324/3091/9967/4775/3398/2353/3159/473/23082/1386/3233/23081/9219/3164/23013/25897/4774/11016/23368/51523/9112/8861/2308/5970/6722/4088/64784/3185/3192/91748/142/8904/2972/26155/6925/9325/11176/10524/1432/221037/51564/4683/688/51588/468/2034/9658/1108/5591/7392/1487/5715/1460/60/340061/5932/4261/…
EnOC	BP	GO:0008213	protein alkylation	158	0.424445	1.45309	9.999e-05	0.00639758	3276/4000/3275/55209/55011/9739/6628/64324/10419/23081/7403/51504/54496/55904/80204/51603/4297/10664/26097/23168/23067/4221/58508/79813/80335/2146/51742/6018/6830/1786/5926/54554/94104/84444/29072/2091/10782/10498/22823/54093/9869/23512/8085/57343/23476/23028/2122/4302/55870/11137/54904/6634/10919/54623/80349/22938/4089/90780/2145/6598/55818/2935/56950/79918/63925/9070
EnOC	BP	GO:0008380	RNA splicing	380	0.47397	1.68582	9.999e-05	0.00639758	6625/4670/5094/2521/22985/23524/79869/1198/83443/6628/1479/58517/9967/10594/10419/84081/6629/10992/26986/7536/22828/6428/4154/9584/10081/54496/5430/51340/9092/55796/10521/3185/84844/58509/84950/3192/1195/3550/6426/3191/10922/5436/6431/55702/9879/6651/23076/10658/4928/1153/1196/9343/53981/26528/6430/151987/8106/10523/55596/55544/10450/55234/6429/55749/6830/11100/9775/6421/51341/79665/1859/57805/79…
EnOC	BP	GO:0009314	response to radiation	409	0.364186	1.29862	9.999e-05	0.00639758	207/4609/7439/10856/11284/5603/5371/440275/2547/54617/595/5424/3091/3398/2353/5429/90427/5562/208/11073/9112/6240/5970/51720/2140/9187/1026/10135/90381/5428/142/1040/26155/51435/10524/1432/7528/1153/468/2956/1196/2237/4221/8491/1785/5591/1410/9025/85456/1535/5500/3265/57805/10010/163859/581/83759/400410/3725/3297/8243/3364/3156/25836/65123/10988/201973/84236/11346/641/1387/85461/4776/8831/2067/95…
EnOC	BP	GO:0010563	negative regulation of phosphorus metabolic process	507	0.35445	1.27119	9.999e-05	0.00639758	207/9961/23636/4609/9749/57221/10114/80279/84335/51231/5528/8826/10105/11116/2810/84962/406991/5048/10519/2041/23504/63898/51763/2308/5154/11329/9021/58509/1026/3192/200734/2192/51548/142/90007/23076/1848/10771/140885/1855/9052/124997/4221/153090/5770/2022/54920/5591/1028/341/7249/28951/64798/581/3480/3725/103/6895/3156/64853/7531/54625/5795/23141/857/1981/221496/7128/6774/91272/5999/79705/10318/…
EnOC	BP	GO:0010564	regulation of cell cycle process	700	0.369869	1.33638	9.999e-05	0.00639758	207/23636/811/3276/4779/22995/677/3275/80279/23269/25942/5371/90417/5325/80254/54617/996/595/5693/150465/5931/8558/51379/8766/3398/10419/79915/10806/11116/115426/84936/835/2810/51343/63971/406991/5048/55787/23503/5699/678/29882/1213/51433/22981/208/138151/1104/9820/11073/10807/9344/55904/51720/25970/1026/3192/90381/3550/10142/3326/10121/10664/8454/57132/3619/84440/10432/152185/4683/2956/2237/6868…
EnOC	BP	GO:0010595	positive regulation of endothelial cell migration	89	0.461801	1.52432	9.999e-05	0.00639758	207/811/6667/3091/406991/10519/10000/100302263/51564/6868/8828/4233/3146/27086/2185/388/5578/14/5025/9734/9270/1906/23328/5155/7040/8829/7057/5641/10016/9475/2260/25865/4215/652/6776/9564/284361/949/154810/25/7422/306/2247/8817/4846/7114/4780/3315/10769/301/958/51157/3162/5286/7474/84913/7476
EnOC	BP	GO:0010608	posttranscriptional regulation of gene expression	531	0.41725	1.49835	9.999e-05	0.00639758	7534/4670/207/1975/23636/811/677/5460/440275/55147/5693/9221/9967/1938/26986/84271/6396/84962/6195/406991/3021/79068/5699/23318/678/25983/208/8086/5430/23511/2597/4088/6125/100302263/10128/2733/6208/3192/1801/90850/23112/3609/5436/5073/1432/10658/83667/4928/54952/26065/1153/468/55746/10197/57510/53371/27161/51065/5715/51247/100302197/29066/55544/4076/1984/1612/9612/55706/5720/6188/9775/5594/3692/…
EnOC	BP	GO:0010638	positive regulation of organelle organization	586	0.374813	1.34919	9.999e-05	0.00639758	10411/7534/23636/4000/9810/10856/11284/55011/4641/25942/5371/55187/10241/10105/3091/50807/2810/90427/2041/89781/11151/5562/51433/208/23368/9908/10807/55904/4088/25970/3192/10155/10142/4297/23221/7168/25923/10801/10109/9696/51548/5073/26097/79618/23168/10645/57602/64112/4683/2237/9520/55072/54741/841/9700/65057/10075/643338/1487/3984/10055/1072/2242/6188/274/5581/5594/6421/118424/1786/5879/3265/60…
EnOC	BP	GO:0010942	positive regulation of cell death	643	0.3444	1.24201	9.999e-05	0.00639758	7534/207/4609/3275/23593/65264/5371/1611/5664/1191/10105/5074/80781/2353/835/9774/84524/2810/1386/27166/406991/90427/8795/3965/824/23368/138151/113419/26230/2597/2308/4088/3092/2683/1026/29843/27018/4296/142/8997/25816/23076/1848/51079/64112/51588/468/8767/5519/841/153090/1785/5591/9590/92565/5293/51065/10333/9240/55811/1612/10550/6188/274/6421/10672/7410/57805/604/155061/6714/10616/4824/27429/58…
EnOC	BP	GO:0010948	negative regulation of cell cycle process	314	0.404497	1.42813	9.999e-05	0.00639758	811/3276/677/3275/80279/23269/5371/5325/595/5693/5931/84936/835/2810/51343/406991/5699/678/138151/11073/9344/51720/1026/90381/3550/3326/8454/10432/4683/2956/4221/153090/9700/5591/10197/79813/1112/54998/51065/5715/27243/5932/2146/5720/85456/56984/604/84108/581/5687/8812/55294/57060/5702/131601/8243/3364/5692/1820/7756/9126/641/4591/10403/57551/55755/8260/10498/4149/4582/4682/7014/5884/1021/23512/8…
EnOC	BP	GO:0016032	viral process	752	0.424586	1.53576	9.999e-05	0.00639758	3856/3875/5094/10847/3837/23636/6167/3661/6136/10163/51035/7094/5371/440275/7913/10241/10572/2547/8826/6204/5693/6667/5886/8729/90480/4736/55048/51495/6160/3159/10992/26986/6396/6141/23013/10482/5699/6222/9218/3965/10488/4774/11016/1104/8086/5430/9820/23511/51763/9908/6193/51606/9045/5970/4088/6125/64784/6175/6159/10313/6208/10581/6877/10155/3550/148022/55690/51497/91782/3609/6227/3326/684/2192/5…
EnOC	BP	GO:0016049	cell growth	441	0.369076	1.31888	9.999e-05	0.00639758	207/10516/3275/25942/5371/440275/8826/54617/150465/5931/2023/51379/1627/8766/11116/2810/6195/7414/5048/10519/3021/6259/4323/29882/9344/91/6722/4088/64218/10512/1026/3326/684/64061/51548/8904/84162/83667/51079/7528/1855/6868/10591/84678/1785/3984/1410/1535/8828/6494/57805/604/22883/400410/734/6597/9746/102/7048/5795/6857/65981/2185/1981/203245/5999/9706/10509/3300/8751/393/112398/23394/4682/94/349…
EnOC	BP	GO:0016050	vesicle organization	296	0.387398	1.3641	9.999e-05	0.00639758	811/10564/9527/58485/6810/8729/29911/55048/8766/1742/10972/6396/63971/27095/5048/89781/11151/8615/9218/208/29916/9632/91782/23355/6811/26286/55654/56681/375056/57132/22870/26276/81876/1785/8675/9919/27243/26052/6892/23339/55353/84364/93343/23023/8773/9342/858/23607/7405/6857/8291/54874/857/10802/55330/83696/84376/10427/79720/8943/6385/22872/7109/23603/9392/51693/51762/5869/51552/6843/51128/51160/…
EnOC	BP	GO:0016071	mRNA metabolic process	735	0.459847	1.66261	9.999e-05	0.00639758	7534/6625/4670/207/5094/2521/22985/6167/23524/9810/6136/10114/677/79869/5460/83443/55147/6204/6628/5693/22984/3091/1479/80153/64852/58517/4736/9967/6160/10594/10419/84081/6629/10992/26986/84271/7536/22828/23644/25888/6428/4154/6141/5930/79068/9584/5699/6222/23318/678/10081/54496/5430/51340/6193/9045/9092/6722/55796/6125/11052/6175/10521/3185/6159/84844/58509/6208/84950/3192/3550/23248/6426/23112/…
EnOC	BP	GO:0016072	rRNA metabolic process	199	0.426354	1.47666	9.999e-05	0.00639758	79033/55661/54663/55011/9221/22984/88745/4736/25983/51504/54913/9045/9092/6125/10521/10607/6208/6227/23076/6217/57602/6209/9188/81887/10200/11056/26168/285855/9775/65083/84916/6229/6234/90459/54853/50628/6223/51018/65095/2091/6155/55226/51729/55636/23195/9875/9277/10199/55035/23481/6154/28987/51602/54059/4839/55720/115752/51077/54433/6232/10595/6201/6203/54606/134430/8602/55813/79863/81875/51010/…
EnOC	MF	GO:0016301	kinase activity	705	0.343495	1.24126	9.999e-05	0.00639758	375449/207/3705/3707/10114/1198/11284/5603/440275/5261/51231/595/8558/56924/4638/5565/7786/6195/23262/83931/5754/8476/2041/204851/5562/55577/9064/10000/208/5681/9344/91/22928/11329/1026/1195/10155/8394/4296/10922/57410/8997/5298/1432/10645/1196/8767/8491/5591/818/5293/3984/5297/1969/1460/2264/2242/4261/4882/1612/5581/9149/5594/29941/1859/8828/6198/6714/203/4233/10087/27102/3480/8812/5605/8621/166…
EnOC	BP	GO:0016441	posttranscriptional gene silencing	132	0.47579	1.61132	9.999e-05	0.00639758	23636/5460/6396/84962/406991/3021/23318/8086/5430/23511/4088/100302263/23112/5436/10658/4928/55746/57510/53371/27161/100302197/29066/9612/55706/3692/57690/5605/103/6895/5434/10762/1981/6774/693221/23279/2099/5431/7015/1994/7157/9931/9698/10978/1660/79753/5530/5441/192669/5438/23019/9337/23165/5604/7040/126374/23369/56339/26523/3181/652/51593/5432/5439/79902/5511/81929/4343/84872/8737/5903/574412/…
EnOC	BP	GO:0016458	gene silencing	206	0.449562	1.55907	9.999e-05	0.00639758	10847/23636/5460/25942/22955/3159/26986/6396/84962/23347/406991/3021/23318/8086/5430/23511/4088/100302263/10521/23112/5436/51548/10658/4928/55746/57510/53371/27161/1487/100302197/29066/2146/9612/55706/1786/3692/57690/3146/5605/84444/90459/103/6895/3005/3784/5434/10762/1981/6774/693221/23304/23279/2099/5431/54108/8493/7015/1994/8085/7157/9931/9698/10978/1660/79753/5530/5441/192669/5438/23019/9337/…
EnOC	BP	GO:0016569	covalent chromatin modification	435	0.437609	1.56321	9.999e-05	0.00639758	10847/3276/4000/9810/10856/3275/55209/55011/25942/27154/9739/84148/10336/64324/7786/10419/1386/23081/9219/10629/5562/7403/54496/138151/9112/8861/55904/51720/2140/54934/8888/7862/6877/10155/4297/55683/221656/51548/26155/10664/26097/11176/10524/23168/221037/23067/57602/23030/10432/51564/80853/4221/10075/84678/58508/79813/1487/80335/2146/51742/6018/22992/9025/6314/6830/6421/1786/5926/54554/604/23522…
EnOC	BP	GO:0016570	histone modification	419	0.443521	1.58265	9.999e-05	0.00639758	10847/3276/4000/9810/10856/3275/55209/55011/25942/27154/9739/84148/10336/64324/7786/10419/1386/23081/9219/10629/5562/7403/54496/138151/9112/8861/55904/51720/2140/54934/8888/7862/6877/4297/55683/221656/51548/26155/10664/26097/11176/10524/23168/221037/23067/57602/23030/10432/51564/80853/4221/10075/84678/58508/79813/1487/80335/2146/51742/6018/22992/9025/6314/6830/6421/1786/5926/54554/604/23522/84108…
EnOC	BP	GO:0016571	histone methylation	128	0.460663	1.55703	9.999e-05	0.00639758	3276/4000/3275/55209/55011/9739/64324/10419/23081/7403/54496/55904/4297/10664/26097/23168/23067/4221/58508/79813/80335/2146/51742/6018/6830/1786/5926/54554/94104/84444/29072/2091/10782/10498/22823/9869/23512/8085/57343/23476/23028/2122/4302/55870/11137/54904/10919/54623/80349/22938/4089/90780/2145/6598/55818/56950/79918/63925/9070
EnOC	CC	GO:0016604	nuclear body	694	0.445072	1.60792	9.999e-05	0.00639758	6625/4670/10847/22985/57018/4000/23524/10114/1198/57178/4641/5371/83442/5325/54617/9739/9321/9221/3091/64852/7764/58517/9967/10594/1059/84081/6629/10992/9774/8926/84524/84271/7536/25888/6428/55898/5930/79068/9584/204851/10482/5562/11273/138151/11073/5681/51340/55904/9092/6942/57659/51720/11052/54856/10521/3212/84844/23001/58509/1026/10135/3192/3550/8394/6426/6431/9325/26097/9879/79618/11176/6651/…
EnOC	CC	GO:0016607	nuclear speck	364	0.470141	1.66876	9.999e-05	0.00639758	6625/22985/57018/4000/23524/1198/57178/9739/9321/3091/64852/7764/58517/9967/10594/84081/6629/10992/9774/8926/84271/6428/55898/5930/79068/9584/204851/10482/5562/11273/5681/51340/55904/9092/11052/10521/3212/84844/58509/10135/3192/3550/8394/6426/6431/26097/9879/11176/6651/1432/23067/57602/10432/84656/1196/9343/23360/2034/54815/6430/8106/50809/3984/10450/55234/6429/6929/9775/6421/1859/27097/83759/109…
EnOC	MF	GO:0016773	phosphotransferase activity, alcohol group as acceptor	647	0.353506	1.2751	9.999e-05	0.00639758	375449/207/3705/3707/10114/1198/11284/5603/440275/5261/51231/595/8558/56924/4638/5565/7786/6195/83931/5754/8476/2041/204851/5562/9064/10000/208/5681/9344/91/11329/1026/1195/10155/8394/4296/10922/57410/8997/5298/1432/10645/1196/8767/8491/5591/818/5293/3984/5297/1969/1460/2264/2242/4882/1612/5581/9149/5594/29941/1859/8828/6198/6714/4233/27102/3480/8812/5605/8621/166614/64080/7297/10783/7048/9061/55…
EnOC	MF	GO:0016887	ATPase activity	380	0.368264	1.30984	9.999e-05	0.00639758	10847/22985/55661/10856/9557/4641/2547/54617/79915/1107/63971/23347/55614/51606/10521/5190/140735/9879/5826/4683/2956/23/9188/23303/1108/84515/11194/11056/9704/4627/9775/79665/89845/51750/5890/8449/5702/23132/57696/9619/60625/3070/7155/6597/23456/481/1665/5395/4175/641/57634/10749/20/55636/89797/54921/102157402/9400/1022/5884/23195/6596/5981/9585/79029/23499/79009/5965/5189/11325/9931/10347/1660/…
EnOC	MF	GO:0016922	nuclear receptor binding	105	0.475944	1.58922	9.999e-05	0.00639758	2521/811/3275/8289/1051/64324/3159/23081/3164/4088/142/9325/11176/10524/9612/51341/7041/6714/4824/27086/23054/6597/11331/133522/6774/10865/2099/9730/1022/1616/2274/5916/10474/8204/4929/23028/23019/7533/6605/8031/6256/22938/55062/5585/55818/24148/5469/8554/6867/8202/6881/408/1499/7421/5925/64210
EnOC	CC	GO:0017053	transcription repressor complex	74	0.507002	1.65178	9.999e-05	0.00639758	25942/595/5931/6667/1107/9219/23013/9112/7767/54815/1108/1487/5932/9612/161882/51341/5926/3146/3725/3005/57649/2874/1810/7704/8841/23468/5971/55957/2117/9759/7529/53615/286826/6497/59348/23493/57504/91750/23186/3516
EnOC	MF	GO:0017111	nucleoside-triphosphatase activity	725	0.340036	1.22924	9.999e-05	0.00639758	10847/22985/55661/10856/9557/4641/54676/2547/54617/2778/955/7284/8766/1938/79915/1107/63971/23347/54707/390/55614/51606/122622/403/57826/8490/10521/116988/54509/11031/23221/25923/10801/391/5190/140735/56681/9879/5826/4683/2956/23/9188/23303/9343/81876/1108/5878/1785/84515/11194/11056/26052/9704/55083/4627/9775/10672/79665/51560/10513/5879/3265/29889/89845/51750/5890/8449/5702/23132/57696/6016/899…
EnOC	BP	GO:0017148	negative regulation of translation	121	0.466624	1.57125	9.999e-05	0.00639758	811/677/440275/55147/406991/79068/678/2597/23112/3609/10658/83667/1153/468/27161/51247/4076/1612/6188/9775/3692/163255/57690/27102/51441/80315/400961/65981/1981/6774/7072/5813/8570/3184/9698/3658/84069/192669/23019/9337/9125/5976/1654/85451/56339/2058/26523/4691/399664/1979/9475/55024/56478/3488/23034/4343/7248/10492/10236/8507/10644
EnOC	BP	GO:0018205	peptidyl-lysine modification	358	0.409304	1.45176	9.999e-05	0.00639758	10847/23636/4000/10856/55209/57178/55011/25942/27154/9739/84148/64324/1386/23081/10629/5562/7403/8086/23511/8861/55904/5970/54934/8888/7862/29843/6877/10155/4297/55683/7917/26155/10664/10524/23168/23067/4928/5447/51588/4221/55746/26276/84681/58508/79813/53371/1487/10055/80335/2146/26168/51742/6018/83637/55706/6830/7329/1786/5926/54554/23522/4016/27097/112869/84444/29072/23338/8193/64769/10762/103…
EnOC	BP	GO:0019058	viral life cycle	304	0.389714	1.3737	9.999e-05	0.00639758	5094/3837/23636/5371/440275/7913/10572/5886/55048/51495/26986/6396/9218/3965/4774/8086/23511/51763/10581/10155/91782/3609/3326/684/57132/4928/55746/81876/3836/53371/9076/1487/5297/1969/27243/10450/55706/9636/290/8815/8812/93343/54737/103/6895/2934/7155/858/27350/5091/7405/1508/10762/7301/857/6732/9126/10410/10318/23279/3678/79720/4851/1803/9869/64710/55337/7311/6233/558/348/22880/90678/5479/8519/…
EnOC	BP	GO:0019080	viral gene expression	162	0.512435	1.75692	9.999e-05	0.00639758	5094/23636/6167/6136/440275/6204/6667/4736/6160/6396/6141/6222/8086/5430/23511/51763/6193/9045/6125/6175/6159/6208/51497/6227/5436/25833/23076/6217/4928/6209/6210/55746/53371/6133/7392/55706/6188/6229/6234/6882/3725/5702/6827/6829/6895/6597/6223/5434/10762/6155/6168/10410/23279/25873/5431/6206/6128/64710/6228/6154/7311/6233/51386/1660/2962/6232/8662/5441/5438/8664/23165/6201/6203/5045/6146/1025/6…
EnOC	BP	GO:0019083	viral transcription	149	0.515482	1.75862	9.999e-05	0.00639758	23636/6167/6136/6204/6667/4736/6160/6396/6141/6222/8086/5430/23511/51763/6193/9045/6125/6175/6159/6208/51497/6227/5436/25833/23076/6217/4928/6209/6210/55746/53371/6133/7392/55706/6188/6229/6234/6882/3725/5702/6827/6829/6895/6597/6223/5434/10762/6155/6168/10410/23279/25873/5431/6206/6128/64710/6228/6154/7311/6233/1660/2962/6232/5441/5438/23165/6201/6203/6146/1025/6132/3249/6135/22938/6598/6170/815…
EnOC	BP	GO:0019439	aromatic compound catabolic process	522	0.373436	1.34038	9.999e-05	0.00639758	7534/4670/207/79033/1854/3837/6167/8635/6136/677/55147/6204/955/5693/22978/80153/4736/9967/79077/6160/26986/23644/6141/2052/79068/5699/6222/23318/678/6193/9045/6125/10128/6175/6159/6208/3192/23583/23112/1777/1267/6227/84153/5436/5073/1432/10588/6217/6209/1153/80198/2237/6210/5152/10591/10197/3836/27161/6133/5715/55544/9887/3704/5720/85456/6188/9704/9775/6229/6234/57690/581/3146/5687/51441/25939/4…
EnOC	MF	GO:0019900	kinase binding	684	0.356543	1.28762	9.999e-05	0.00639758	7534/207/9961/3276/22995/80279/55011/8826/595/1051/3091/5886/5565/1500/7786/1938/1742/11116/2810/1386/6558/10519/2041/5930/1213/11016/390/9344/5970/57659/4088/219771/11329/25970/1026/54509/8394/23221/200734/148022/8631/4296/3326/391/142/9325/5073/90007/1432/51564/140885/1855/468/23303/153090/5770/6430/1785/1398/60/54776/636/340061/6188/6929/5594/5500/28951/11188/5879/6615/6714/476/55353/8812/2328…
EnOC	MF	GO:0019901	protein kinase binding	610	0.354731	1.27798	9.999e-05	0.00639758	7534/207/9961/3276/22995/80279/55011/8826/595/3091/5565/1500/7786/1938/11116/2810/1386/6558/10519/2041/5930/1213/11016/390/9344/5970/57659/4088/219771/11329/25970/1026/54509/23221/200734/148022/8631/4296/3326/391/142/9325/5073/1432/51564/140885/1855/468/23303/153090/5770/6430/1785/1398/60/54776/636/340061/6188/6929/5594/5500/28951/11188/5879/6714/476/8812/59/10985/1832/3297/8621/80143/4739/7155/3…
EnOC	MF	GO:0019904	protein domain specific binding	639	0.346998	1.25122	9.999e-05	0.00639758	10411/7534/4670/3837/23636/4779/3661/23524/10163/7094/57498/8826/1611/116840/9221/55740/6667/3091/5074/1742/835/2810/5782/9218/1213/7227/8861/2597/6240/5970/9516/10155/6337/8631/3326/7976/8038/4074/23705/6651/57132/9372/140885/468/8767/6868/841/153090/201176/10811/1785/5591/79813/1398/56998/1487/1460/27243/23559/85456/80762/1535/4627/7329/253980/8815/3221/6714/51466/4824/476/581/1822/5605/3725/85…
EnOC	BP	GO:0022411	cellular component disassembly	505	0.354462	1.27102	9.999e-05	0.00639758	3837/4609/22985/80279/8289/55187/10241/3091/8729/90480/3159/22828/79752/5048/157922/10519/4323/9553/824/51504/5654/64422/2733/7818/91782/6811/1777/57132/740/10645/57602/23130/1855/6712/1520/9645/6601/3836/54998/65005/1072/340061/2264/27243/1984/7249/823/54832/830/27429/581/3146/3480/400410/55294/3297/3005/2934/83743/6597/9342/102/10783/7405/81858/857/26100/10533/64975/3915/1452/5018/57551/64981/8…
EnOC	BP	GO:0022613	ribonucleoprotein complex biogenesis	378	0.427662	1.52075	9.999e-05	0.00639758	1975/79033/55661/6136/10856/54663/79869/55011/6204/6628/9221/22984/88745/4736/10594/10419/7536/220064/25983/51504/54496/54913/51340/6193/9045/9092/6125/11052/6175/10521/10607/6208/51042/90381/6426/6227/3326/6431/26155/23076/10658/6217/57602/6209/10728/9188/54700/6430/27161/81887/10200/11056/51065/26168/285855/9775/65083/3692/29889/84916/6229/6234/79833/84231/90459/103/6895/54853/8175/50628/6223/2…
EnOC	BP	GO:0022618	ribonucleoprotein complex assembly	167	0.455144	1.56314	9.999e-05	0.00639758	1975/6136/10856/79869/55011/6204/6628/10594/10419/7536/54496/51340/6193/9092/6125/11052/6175/6208/90381/6426/3326/6431/10658/6209/10728/6430/27161/51065/3692/6234/79833/84231/103/6895/8175/50628/6223/27339/6732/6633/25980/9169/10659/10480/23195/6631/6128/10291/10978/51386/1660/4839/10907/6232/8662/192669/51747/8664/56949/55692/65003/11168/8666/9416/26523/6634/23451/26747/6135/11051/55015/6733/663…
EnOC	CC	GO:0022626	cytosolic ribosome	79	0.55143	1.80524	9.999e-05	0.00639758	6167/6136/440275/6204/4736/6160/6141/6222/6193/9045/6125/6175/6159/6208/6227/6217/6209/6210/6133/51065/6188/285855/6229/6234/6223/6155/6168/25873/6206/6838/6128/6166/6228/6154/7311/6233/6232/6201/6203/6146/1654/6132/26747/6135
EnOC	BP	GO:0030036	actin cytoskeleton organization	616	0.343229	1.23688	9.999e-05	0.00639758	92521/3856/10411/811/10163/7094/4641/9620/7169/51421/55740/8558/23092/5074/1627/65979/4287/57704/406991/5048/5754/8476/2041/4289/11151/390/51763/9344/6722/4088/3092/5154/54509/8394/23221/7168/64223/10109/391/684/9266/90102/10487/5770/9050/6712/9645/643338/1398/3984/60/1072/2317/2242/81624/274/84940/5581/4627/11188/5879/3265/253980/604/2006/6714/51466/4233/830/226/1465/3880/64857/128272/10093/8545…
EnOC	CC	GO:0030055	cell-substrate junction	378	0.463514	1.64824	9.999e-05	0.00639758	9019/7534/5094/811/6136/7094/8826/6204/55740/23092/4736/51495/6160/3159/26986/84962/6141/7414/5754/5782/6222/4323/1213/824/390/6193/1308/6125/23224/6175/6208/29843/8394/10109/928/391/90102/6217/6209/10487/6868/2022/1785/3660/9590/8675/6133/3984/5297/1969/60/1072/2317/2242/5328/5339/54914/6188/823/1535/4627/5594/5500/26136/10672/7041/5879/79798/51466/83660/1465/5605/85458/9656/2934/8773/4739/7531/…
EnOC	BP	GO:0030335	positive regulation of cell migration	454	0.360496	1.28929	9.999e-05	0.00639758	207/811/4641/8826/6810/6667/3091/4638/8766/80781/11116/406991/10519/2041/11151/10000/4323/3965/10488/208/84904/91/4088/100302263/23224/5154/64218/10512/375056/1432/51564/1277/3918/6868/153090/1398/9590/27161/5293/5328/55749/5581/5594/5879/3265/8828/6615/79647/6714/4233/3146/27086/3480/3491/3725/25836/4739/102/7048/8291/2185/857/6774/10509/3678/9448/6546/4851/9647/382/388/79872/9585/3611/29984/549…
EnOC	BP	GO:0031047	gene silencing by RNA	154	0.450008	1.53838	9.999e-05	0.00639758	23636/5460/26986/6396/84962/406991/3021/23318/8086/5430/23511/4088/100302263/10521/23112/5436/10658/4928/55746/57510/53371/27161/100302197/29066/9612/55706/3692/57690/5605/90459/103/6895/5434/10762/1981/6774/693221/23279/2099/5431/7015/1994/7157/9931/9698/10978/1660/79753/5530/5441/192669/5438/23019/9337/23165/5604/9125/7040/126374/23369/56339/26523/3181/652/51593/5432/5439/79902/5511/81929/4343/…
EnOC	BP	GO:0031123	RNA 3'-end processing	124	0.498837	1.68253	9.999e-05	0.00639758	79033/9810/677/79869/55656/1479/64852/26986/84271/80789/22828/25888/6428/23318/11052/23248/6426/6227/6431/5073/26097/53981/6430/8106/6429/9775/57117/3297/90459/55110/6829/8189/84324/10250/2091/80336/6626/10978/6832/57187/9984/199746/10921/1025/79228/51010/26173/1477/54623/51692/11051/11338/351/64282/51728/642843/11340/23144/9785/56915/29101/79882/10914/51362/65109/118460/87178/9646/6432/56254/904…
EnOC	BP	GO:0031124	mRNA 3'-end processing	87	0.522621	1.72263	9.999e-05	0.00639758	9810/677/79869/1479/64852/26986/84271/22828/25888/6428/11052/23248/6426/6431/26097/53981/6430/8106/6429/9775/3297/55110/6829/8189/84324/10250/80336/6626/10978/57187/9984/199746/10921/1025/79228/1477/54623/51692/11051/11338/351/64282/642843/23144/9785/29101/79882/10914/51362/65109/87178/9646/6432/56254/904/7307/10212/80145/10768
EnOC	CC	GO:0031248	protein acetyltransferase complex	87	0.47385	1.56188	9.999e-05	0.00639758	10856/27154/84148/10629/51126/54934/7862/6877/55683/10524/60/23522/27097/112869/23338/8193/64769/9898/51147/57634/1387/8260/80218/1810/6873/10474/80155/55929/79960/2648/54556/55689/84289/6883/55578/339287/54107/7994/10933/3054/117143/80314/9913/8607/6881/79612/51773/9643/26009/5977/2033/11143/11091/6874/8464
EnOC	CC	GO:0031252	cell leading edge	373	0.37181	1.32143	9.999e-05	0.00639758	10411/10163/7094/4641/8826/55740/6810/3983/4638/1500/8729/1627/65979/84962/5048/8476/10519/4289/11151/208/999/51763/26230/8861/23224/8394/7168/8631/10109/56623/90102/468/6868/6277/5152/1785/3984/1969/1072/6188/9265/4627/5879/6714/51466/83660/23286/59/23150/2934/4739/23607/5795/8291/2185/57175/7408/23550/6642/23022/3678/6643/10381/81848/23647/2059/11344/382/526/23499/1803/3611/1021/23603/146206/66…
EnOC	BP	GO:0031329	regulation of cellular catabolic process	758	0.349024	1.26253	9.999e-05	0.00639758	7534/6625/4670/207/4779/9810/677/80279/51035/5371/440275/5261/55187/10241/1611/55147/84148/1191/5693/3091/5886/5565/9967/26986/4287/406991/90427/79068/5699/5562/678/255488/25897/208/7327/51606/2597/9528/2308/6125/10128/26086/29843/10135/3192/148022/64223/23112/245973/3326/5436/7917/5073/10524/1432/10645/83667/57602/254122/1153/1855/8767/153090/5770/81876/91304/10197/79660/27161/5715/7337/9827/340…
EnOC	BP	GO:0031400	negative regulation of protein modification process	534	0.362494	1.30179	9.999e-05	0.00639758	207/9961/23636/4609/9749/10114/80279/51035/11284/55011/25942/84335/64359/51231/5528/11116/2810/406991/23081/5048/10519/2041/55074/5562/51763/9528/2308/5970/6125/11329/9021/58509/1026/200734/7515/2192/26155/1848/10771/140885/1855/9052/4221/153090/5770/2022/54920/84681/5591/1487/3984/1028/7249/6188/5581/6830/28951/9636/1786/64798/135112/581/3480/3725/103/6895/3156/64853/7531/54625/5795/8291/857/198…
EnOC	MF	GO:0031490	chromatin DNA binding	97	0.482038	1.6012	9.999e-05	0.00639758	79977/10856/3151/9219/3021/7403/1104/5970/6722/4088/3192/10664/221037/1108/6601/60/2146/604/3297/3005/6597/2309/6774/3183/4851/9575/5927/23512/1660/23135/328/6605/6603/25806/81/53615/6256/6598/9324/55818/8971/5469/7799/10473/93166/5928/3015/5914/57459/3065/8932/79576/2033/9555
EnOC	BP	GO:0032200	telomere organization	142	0.439878	1.49705	9.999e-05	0.00639758	4609/11284/5371/2547/5424/220064/3021/3192/7515/3326/51548/142/5073/79618/4683/10728/2237/65057/80169/5591/9887/85456/5594/23649/6117/6714/51750/10576/84444/3364/3178/55135/641/55226/3183/2067/6672/3184/7014/9894/5981/26277/7015/5426/5609/7520/54433/54552/23293/5976/64858/56252/5889/328/5514/24144/3181/64282/10694/54107/10714/9134/7011/5595/79035/286053/8550/554313/1499/54464/79677/5983/5394/2072…
EnOC	BP	GO:0032259	methylation	316	0.391368	1.38242	9.999e-05	0.00639758	79977/4609/3276/4000/3275/55209/55011/9739/6628/2778/63892/64324/10419/2353/23081/9219/55621/7403/51504/54496/55904/80204/6894/9446/51603/10155/4297/221656/142/10664/26097/11176/23168/23067/4221/54815/58508/51605/57412/79813/80335/114826/56980/2146/51742/6018/6830/1786/5926/54554/94104/84444/29072/54737/10785/64855/2091/27037/84705/10782/10498/8731/22823/54093/79872/8493/9692/64863/9869/23512/808…
EnOC	BP	GO:0033044	regulation of chromosome organization	318	0.380978	1.34615	9.999e-05	0.00639758	4609/4000/9810/10856/55209/11284/55011/25942/5371/9739/996/64324/3159/23081/3021/51433/55904/3192/10155/3550/4297/7515/51548/142/26155/5073/10664/26097/79618/23168/4683/2237/9700/65057/80169/1487/9887/56984/6830/5594/6421/1786/604/122953/6714/51750/94104/10576/54737/3178/3005/25836/10783/7756/55226/10403/55755/10782/8260/3183/22823/4582/2067/65018/3184/7014/26277/5927/10474/9869/84861/7157/23133/…
EnOC	BP	GO:0034248	regulation of cellular amide metabolic process	360	0.416163	1.47651	9.999e-05	0.00639758	207/1975/811/677/440275/55147/54704/1191/9221/1938/26986/10972/84271/6195/406991/79068/5562/678/25983/208/2597/6125/10128/2733/6208/1801/90850/23112/3609/5436/10658/83667/54952/26065/1153/468/27161/51065/51247/4076/1984/1612/6188/274/9775/5594/3692/6198/163255/57690/27102/51441/80315/400961/10985/3491/83759/51335/9619/6895/51123/84324/2309/65981/2185/9147/1981/6774/7072/127933/55226/7132/55066/58…
EnOC	BP	GO:0034249	negative regulation of cellular amide metabolic process	136	0.477478	1.62049	9.999e-05	0.00639758	811/677/440275/55147/1191/406991/79068/5562/678/2597/23112/3609/10658/83667/1153/468/27161/51247/4076/1612/6188/274/9775/3692/163255/57690/27102/51441/80315/400961/65981/1981/6774/7072/5813/8570/3184/5621/9698/10347/3658/348/84069/192669/23019/9337/9125/5976/1654/3479/85451/56339/2058/26523/4691/399664/1979/6653/29095/9475/55024/56478/3488/23034/4343/7248/10492/10236/8507/10644/23163/8877
EnOC	CC	GO:0034399	nuclear periphery	123	0.466737	1.57329	9.999e-05	0.00639758	3856/4670/4000/10856/5371/84148/1051/78994/4287/22828/11016/84844/3192/4928/7528/51588/468/4221/1460/1072/9612/6314/6421/7041/3692/5687/1822/23515/8243/11331/10250/6732/9126/641/9894/26277/240/7157/22880/9984/23165/5580/84823/29945/55269/284695/26747/26993/22938/790/59348/3181/4137/10270/4968/9360/8507/7011/6002/8607/1609/6310/26502/4133
EnOC	BP	GO:0034470	ncRNA processing	336	0.402187	1.42388	9.999e-05	0.00639758	79033/55661/54663/55011/55656/9221/22984/63892/88745/64852/4736/80789/55621/23318/25983/51504/54913/9045/9092/4088/6125/6894/22928/10521/10607/6208/81605/6227/5073/55687/23076/6217/57602/6209/9188/54920/51605/27161/81887/10200/11056/26168/285855/9775/65083/123263/84916/6229/6234/57117/90459/103/10785/134637/6895/54853/54802/129450/50628/57505/6223/65123/51018/55756/65095/2091/6155/55226/51729/847…
EnOC	BP	GO:0034655	nucleobase-containing compound catabolic process	466	0.397027	1.4207	9.999e-05	0.00639758	7534/4670/207/79033/1854/3837/6167/8635/6136/677/55147/6204/955/5693/22978/80153/4736/9967/79077/6160/26986/23644/6141/79068/5699/6222/23318/678/6193/9045/6125/10128/6175/6159/6208/3192/23583/23112/1777/1267/6227/84153/5436/5073/1432/6217/6209/1153/80198/2237/6210/5152/10591/10197/3836/27161/6133/5715/55544/9887/3704/5720/85456/6188/9704/9775/6229/6234/57690/581/3146/5687/51441/25939/400410/3297/…
EnOC	BP	GO:0034660	ncRNA metabolic process	418	0.377539	1.34713	9.999e-05	0.00639758	79033/55661/54663/55011/55656/9221/22984/63892/88745/64852/4736/80789/55621/23318/25983/51504/54913/9045/9092/5970/4088/6125/6894/22928/10521/10607/6208/81605/6227/27068/5073/55687/23076/6217/57602/6209/9188/54920/51605/57510/27161/81887/10200/11056/26168/7407/285855/9775/65083/3265/123263/84916/6229/6234/57117/90459/103/10785/134637/6895/54853/54802/129450/50628/57505/6223/65123/51018/55756/6509…
EnOC	CC	GO:0034708	methyltransferase complex	105	0.480449	1.60426	9.999e-05	0.00639758	3276/10856/23269/9739/6628/84148/5931/10419/23081/7403/23126/4297/23067/23030/4221/58508/51605/81887/80335/56980/2146/26168/54554/2079/8242/23054/10785/6633/130557/4591/8731/4149/22823/79872/5927/23512/8085/23135/9734/23468/6045/57680/56339/6634/10765/83732/6635/2145/6636/22847/63925/9070/3054
EnOC	CC	GO:0035097	histone methyltransferase complex	79	0.496435	1.6252	9.999e-05	0.00639758	10856/23269/9739/84148/5931/10419/23081/7403/23126/4297/23067/23030/4221/58508/81887/80335/56980/2146/26168/54554/8242/23054/130557/4591/4149/22823/5927/23512/8085/23135/9734/23468/6045/57680
EnOC	BP	GO:0035194	post-transcriptional gene silencing by RNA	131	0.480718	1.62716	9.999e-05	0.00639758	23636/5460/6396/84962/406991/3021/23318/8086/5430/23511/4088/100302263/23112/5436/10658/4928/55746/57510/53371/27161/100302197/29066/9612/55706/3692/57690/5605/103/6895/5434/10762/1981/6774/693221/23279/2099/5431/7015/1994/7157/9931/9698/10978/1660/79753/5530/5441/192669/5438/23019/9337/23165/5604/7040/126374/23369/56339/26523/3181/652/51593/5432/5439/79902/5511/81929/4343/84872/8737/5903/574412/…
EnOC	BP	GO:0035195	gene silencing by miRNA	122	0.482704	1.62626	9.999e-05	0.00639758	23636/5460/6396/84962/406991/3021/23318/8086/5430/23511/4088/100302263/23112/5436/4928/55746/57510/53371/27161/100302197/29066/9612/55706/3692/57690/5605/103/6895/5434/10762/1981/6774/693221/23279/2099/5431/1994/7157/9698/1660/79753/5530/5441/192669/5438/23019/9337/23165/5604/7040/126374/23369/56339/26523/3181/652/51593/5432/5439/79902/5511/81929/4343/84872/8737/5903/574412/10269/554313/4086/8021…
EnOC	MF	GO:0035257	nuclear hormone receptor binding	144	0.436946	1.4882	9.999e-05	0.00639758	2521/23636/811/3275/8289/1051/64324/3091/9967/3159/23081/3164/4088/142/9325/11176/10524/221037/9612/51341/7041/6714/135112/4824/27086/9969/6882/23054/6597/10025/11331/133522/6774/10865/2099/9730/1022/1616/2274/5916/10474/8204/4929/23028/3728/23019/7533/6605/8031/81/6256/22938/10579/55062/5585/9324/55818/24148/5469/8554/171023/6867/8202/6604/6881/408/9282/1499/7421/5925/64210/8638
EnOC	MF	GO:0035258	steroid hormone receptor binding	87	0.481617	1.58748	9.999e-05	0.00639758	2521/811/3275/1051/64324/23081/3164/4088/142/9325/10524/9612/51341/7041/6714/4824/27086/23054/6597/11331/133522/6774/10865/2099/9730/1022/1616/2274/8204/4929/23028/23019/7533/8031/22938/55062/5585/55818/24148/5469/8554/6867/8202/6881/408/1499/5925/64210
EnOC	BP	GO:0035601	protein deacylation	98	0.477014	1.58561	9.999e-05	0.00639758	25942/26090/9219/5562/138151/9112/200734/51548/11176/10432/51564/1487/6421/1859/57805/604/122953/25836/25855/81926/65018/5927/10474/7157/8841/5245/9734/221477/7040/10129/23309/2339/9759/26993/6497/4137/25865/2005/8864/10270/23408/83933/57504/10933/23186/161742/79718/7422/5538/64426/23410/3065/54531/9643/84945/2033/56271
EnOC	CC	GO:0035770	ribonucleoprotein granule	206	0.424436	1.47194	9.999e-05	0.00639758	3837/677/8826/55147/80153/26986/84271/84962/23644/92312/4154/79752/23318/11273/9908/6175/3192/23112/3191/5436/26097/26065/1153/3236/27161/60/4076/57532/5879/57690/5687/51441/27097/10970/3297/5702/8189/27350/84324/5395/7072/127933/23424/11201/8570/9575/9960/80336/54542/6128/1994/9931/9698/1660/64332/255967/192669/6461/23019/9337/9125/5976/55629/1654/1025/126374/23369/26523/203228/4691/200316/9475/…
EnOC	CC	GO:0036464	cytoplasmic ribonucleoprotein granule	195	0.427464	1.47936	9.999e-05	0.00639758	3837/677/8826/55147/80153/26986/84271/84962/23644/92312/4154/79752/23318/11273/9908/6175/3192/23112/5436/26097/26065/1153/3236/27161/60/4076/57532/5879/57690/5687/51441/27097/10970/5702/27350/84324/5395/7072/127933/23424/11201/8570/9575/9960/80336/54542/6128/1994/9931/9698/1660/64332/255967/192669/6461/23019/9337/9125/5976/55629/1654/1025/126374/23369/26523/203228/4691/200316/9475/140564/26019/41…
EnOC	BP	GO:0040029	regulation of gene expression, epigenetic	270	0.461022	1.61742	9.999e-05	0.00639758	23636/57178/5460/4641/8289/25942/7913/10336/5931/3159/84172/6396/84962/23347/406991/3021/57492/23318/54496/8086/5430/23511/9112/4088/100302263/3192/23112/221656/5436/51548/10664/10658/4928/9188/55746/57510/53371/27161/1487/100302197/60/29066/2146/51742/83637/9612/55706/1786/3692/5926/84108/57690/3146/9533/5605/84444/54737/103/6895/3005/3784/25885/5434/10762/1981/6774/693221/23304/23279/2099/22823…
EnOC	BP	GO:0042326	negative regulation of phosphorylation	402	0.368593	1.3135	9.999e-05	0.00639758	207/9961/23636/4609/10114/80279/84335/51231/5528/10105/11116/2810/84962/406991/5048/10519/2041/51763/2308/11329/9021/58509/1026/3192/200734/2192/51548/90007/1848/10771/140885/1855/9052/4221/153090/5770/2022/54920/5591/1028/7249/28951/64798/581/3480/3725/103/6895/3156/64853/54625/5795/23141/857/1981/221496/7128/6774/5999/79705/10318/51422/2874/81848/808/9647/65018/5621/808/3611/23603/11142/2776/88…
EnOC	MF	GO:0042393	histone binding	178	0.460942	1.58828	9.999e-05	0.00639758	10847/65980/55011/7913/54617/84148/115426/55705/54496/1104/55904/51720/8888/4297/221656/26155/11176/10524/84656/10771/2956/80853/58508/6601/81550/9025/6830/54554/23522/6749/112869/54737/83743/6597/8193/55135/51147/10498/22823/1616/11198/9918/9960/5927/23512/8085/23133/55023/29117/23476/6595/84295/9031/6046/23468/27000/54454/51460/4302/57680/11137/54556/57332/55689/5253/84289/10765/322/23378/9425/…
EnOC	BP	GO:0043009	chordate embryonic development	589	0.343693	1.23721	9.999e-05	0.00639758	3856/207/79977/3276/3705/54663/677/57178/5460/8289/25942/64359/9620/57498/2778/1051/9221/3091/6768/1627/3235/65979/3233/4154/23081/5754/5930/374900/3231/4323/7403/824/51763/91/6722/4088/3212/9021/10512/10155/7168/7976/23648/1999/26097/23168/4683/1277/1855/841/3236/2034/54700/55746/84678/5591/51098/1028/1969/1072/5932/7249/285855/4627/6830/9775/5594/10672/6615/3221/4824/10087/10568/79682/3880/2018…
EnOC	BP	GO:0043043	peptide biosynthetic process	568	0.402272	1.44652	9.999e-05	0.00639758	207/1975/811/6167/6136/677/440275/54676/55147/6204/9221/7284/6238/90480/4736/6160/1938/26986/84271/220064/6195/406991/6141/79068/6222/678/25983/9553/208/51504/6193/2597/9045/6125/10128/6175/6159/2733/6208/90381/7818/1801/90850/23112/3609/6227/27068/5436/10658/740/83667/6217/6209/54952/84285/26065/1153/468/23/6210/27161/6133/54998/51065/51247/65005/4076/1984/1612/6188/7407/9775/5594/3692/123263/61…
EnOC	BP	GO:0043065	positive regulation of apoptotic process	593	0.347408	1.25072	9.999e-05	0.00639758	7534/207/4609/3275/65264/5371/1611/5664/1191/10105/5074/80781/835/9774/84524/2810/1386/27166/406991/90427/8795/3965/824/23368/138151/113419/26230/2597/2308/4088/3092/2683/29843/27018/4296/8997/25816/23076/1848/51079/64112/51588/468/8767/5519/841/153090/1785/5591/9590/92565/5293/51065/9240/55811/1612/10550/6188/274/6421/10672/7410/57805/604/6714/10616/4824/27429/581/3146/64857/128272/3491/400410/5…
EnOC	BP	GO:0043068	positive regulation of programmed cell death	598	0.346869	1.24904	9.999e-05	0.00639758	7534/207/4609/3275/65264/5371/1611/5664/1191/10105/5074/80781/835/9774/84524/2810/1386/27166/406991/90427/8795/3965/824/23368/138151/113419/26230/2597/2308/4088/3092/2683/1026/29843/27018/4296/8997/25816/23076/1848/51079/64112/51588/468/8767/5519/841/153090/1785/5591/9590/92565/5293/51065/9240/55811/1612/10550/6188/274/6421/10672/7410/57805/604/6714/10616/4824/27429/581/3146/64857/128272/3491/400…
EnOC	BP	GO:0043414	macromolecule methylation	270	0.405643	1.42313	9.999e-05	0.00639758	79977/4609/3276/4000/3275/55209/55011/9739/6628/2778/63892/64324/10419/2353/23081/9219/55621/7403/51504/54496/55904/80204/6894/51603/10155/4297/221656/142/10664/26097/11176/23168/23067/4221/54815/58508/51605/79813/80335/2146/51742/6018/6830/1786/5926/54554/94104/84444/29072/54737/10785/64855/2091/27037/84705/10782/10498/8731/22823/54093/79872/8493/9692/64863/9869/23512/8085/57343/23476/57570/4839…
EnOC	BP	GO:0043488	regulation of mRNA stability	158	0.415838	1.42362	9.999e-05	0.00639758	7534/4670/207/677/55147/5693/9967/26986/79068/5699/678/3192/5073/1432/1153/10197/5715/55544/5720/5687/51441/57060/5702/5692/1981/3183/8570/3184/1994/5578/7311/9698/6233/1660/84069/5711/5976/5580/51010/23369/9491/56339/328/399664/7529/5695/9475/3842/64282/4904/11340/9261/5704/26135/23034/4343/5691/10492/56915/10236/79882/6556/10644/23435/5710/55795/54464/201626/118460/7316/5717/246175/8021/2475/87…
EnOC	BP	GO:0043604	amide biosynthetic process	696	0.374452	1.35289	9.999e-05	0.00639758	207/1975/811/6167/6136/9334/677/440275/54676/55147/6204/54704/9221/7284/6238/90480/4736/6160/1938/26986/84271/197322/220064/6195/406991/6141/79068/5562/6222/678/25983/9553/208/51504/6193/2597/9045/6125/10128/6175/6159/2733/6208/84869/90381/7818/1801/90850/23112/3609/6227/27068/5436/2639/10658/740/83667/10588/6217/6209/54952/84285/26065/2180/1153/468/23/6210/2356/27161/6133/54998/51065/51247/65005…
EnOC	BP	GO:0044089	positive regulation of cellular component biogenesis	486	0.354483	1.2698	9.999e-05	0.00639758	10411/23636/10163/9557/55011/4641/8826/57555/1191/50807/84962/90427/2041/11151/375790/51504/9908/10807/6722/4088/64218/10155/10142/23221/7168/8631/10801/10109/9696/51548/142/9842/90102/1785/643338/51673/9076/3984/1969/10333/27243/2242/26052/6188/274/5581/1786/6117/5879/3265/22883/79647/6714/51466/4233/581/10093/3297/5702/54737/2934/9746/22930/5795/1113/5898/2185/57175/54874/7408/857/11346/1981/10…
EnOC	BP	GO:0044257	cellular protein catabolic process	690	0.337638	1.21959	9.999e-05	0.00639758	207/5094/4779/9810/80279/51035/65264/5371/91544/996/1191/5693/5886/54620/55048/11253/4287/51343/23197/23358/5930/5699/255488/29882/25897/51608/1213/51433/824/9820/7327/9112/80204/6125/9616/116988/29843/550/3326/7917/8454/10524/57602/1855/124997/841/153090/10075/91304/1520/10197/5715/7337/9827/92714/84993/83590/9025/5720/80762/201595/123803/28951/7329/9636/118424/7041/51667/154214/57805/253980/163…
EnOC	BP	GO:0044270	cellular nitrogen compound catabolic process	508	0.377106	1.35251	9.999e-05	0.00639758	7534/4670/207/79033/1854/3837/6167/8635/6136/677/55147/6204/955/5693/22978/80153/4736/9967/79077/6160/26986/23644/6141/79068/5699/6222/23318/678/6193/9045/6125/10128/6175/6159/6208/3192/23583/23112/1777/1267/6227/84153/5436/5073/1432/10588/6217/6209/5447/1153/80198/2237/6210/5152/10591/10197/3836/27161/6133/5715/55544/9887/3704/5720/85456/6188/9704/9775/6229/6234/57690/581/3146/5687/51441/25939/4…
EnOC	MF	GO:0044389	ubiquitin-like protein ligase binding	287	0.389565	1.37007	9.999e-05	0.00639758	7534/5094/811/9810/80279/51035/5460/5371/1191/1051/3091/4287/7414/23197/29882/5430/9820/2308/5970/91/4088/6125/10128/1026/10155/3326/4090/7917/9325/8454/64112/51588/55072/841/7167/92714/9025/28951/118424/155061/6714/10010/4738/55353/10576/55294/3725/7531/10783/5898/23640/2185/4055/23208/55135/4591/819/11146/1616/65018/3716/8312/6596/23113/7187/7157/7311/117584/6233/71/7520/6773/8451/8915/8405/791…
EnOC	BP	GO:0044403	symbiotic process	792	0.418866	1.51664	9.999e-05	0.00639758	3856/3875/5094/10847/3837/23636/6167/3661/6136/10163/51035/7094/5371/440275/7913/10241/10572/2547/8826/6204/5693/6667/5886/1500/8729/90480/4736/55048/51495/6160/3159/10992/26986/6396/6141/23013/10482/5699/6222/9218/3965/10488/4774/11016/1104/8086/5430/9820/23511/999/51763/9908/6193/51606/2597/9045/5970/4088/6125/64784/6175/6159/10313/6208/10581/6877/10155/3550/148022/55690/51497/91782/3609/6227/3…
EnOC	BP	GO:0044770	cell cycle phase transition	561	0.384963	1.38406	9.999e-05	0.00639758	207/4609/3276/22995/677/3275/80279/25942/5371/5325/80254/54617/996/595/5693/8558/51379/8766/3398/79915/10806/11116/84936/835/2810/51343/84962/406991/5048/5699/678/29882/51433/22981/138151/1104/11073/9344/55904/91/51720/219771/1026/90381/3550/10142/91782/10121/8454/4683/6868/4221/9700/9735/1785/5591/10197/84515/1112/4999/1028/51065/5715/27243/5932/2146/5720/85456/56984/5500/23649/6117/6198/5890/58…
EnOC	BP	GO:0044772	mitotic cell cycle phase transition	526	0.394029	1.41472	9.999e-05	0.00639758	207/4609/3276/22995/677/3275/80279/25942/5371/5325/80254/54617/996/595/5693/8558/51379/8766/3398/79915/10806/11116/84936/835/2810/51343/84962/406991/5048/5699/678/29882/51433/22981/138151/1104/11073/9344/55904/91/219771/1026/90381/3550/10142/91782/10121/8454/4683/6868/9700/9735/1785/5591/10197/84515/1112/4999/1028/51065/5715/27243/5932/2146/5720/85456/56984/5500/23649/6117/6198/5890/581/5687/5706…
EnOC	BP	GO:0045047	protein targeting to ER	82	0.521536	1.71122	9.999e-05	0.00639758	6747/6167/6136/6204/4736/6160/6141/6222/6193/9045/6125/6175/6159/6208/6227/6217/6209/6210/6133/6188/6229/6234/6223/6155/6168/25873/6206/6128/6228/6154/7311/6233/6232/6201/6203/6146/6132/23471/6727/6135/23480/6170/29927/6165/6164/6138
EnOC	MF	GO:0045296	cadherin binding	304	0.431923	1.52248	9.999e-05	0.00639758	7534/3875/11336/10163/7094/8826/10726/2023/56924/1500/1627/1938/50807/2810/7414/23042/55898/11273/8615/9218/831/999/10397/9045/6159/5331/11329/10801/6811/3326/5493/9689/64403/57410/90102/9052/153090/5770/6712/5297/1969/9973/2317/5339/81624/85456/4627/26136/3069/3898/6714/226/2802/10985/5902/7531/4735/288/23607/5795/57175/54874/7408/79026/64855/6642/8502/6643/23647/5214/11344/23085/23499/51031/109…
EnOC	BP	GO:0045786	negative regulation of cell cycle	569	0.385676	1.38691	9.999e-05	0.00639758	4609/811/3276/677/3275/80279/23269/5371/440275/5325/80254/595/5693/5931/5565/51379/90480/3398/115426/84936/835/2810/1386/51343/406991/3164/5699/5562/678/208/23368/138151/11073/9344/55904/4088/51720/1026/90381/3550/64223/3326/7976/64061/8454/1432/10432/55055/4683/80198/2956/5496/4221/153090/9700/9735/5591/10197/79813/1112/54998/1028/51065/5715/27243/5932/2146/4882/5720/85456/56984/274/3265/6494/57…
EnOC	BP	GO:0045787	positive regulation of cell cycle	347	0.367154	1.30109	9.999e-05	0.00639758	207/23636/811/3276/25942/5371/5325/54617/595/150465/8558/5886/51379/8766/3398/79915/115426/835/2810/5048/51433/55904/219771/25970/1026/3192/3326/84440/2237/6868/153090/9700/6210/2146/85456/5581/6421/6198/6714/4824/5890/581/8812/3297/57060/5902/25836/1820/11331/1981/10403/10498/7709/8502/4582/9585/81610/3280/7015/5578/29766/7157/6154/55023/23476/151195/994/6840/221477/9984/1906/23019/9337/8451/515…
EnOC	BP	GO:0045859	regulation of protein kinase activity	722	0.342173	1.23688	9.999e-05	0.00639758	207/9961/23636/57018/10114/80279/55011/84335/2547/57498/8826/595/1191/56924/7786/51495/1742/11116/2810/84962/406991/10519/8795/2041/5562/9064/133619/51763/9344/51191/219771/57826/5154/11329/9021/1026/200734/64223/4296/3326/64061/1432/10645/83667/1848/2180/1855/9052/8767/6868/4221/153090/5770/54920/8491/1398/1028/1460/10333/60/2146/7249/6188/5594/28951/3265/64798/6714/3480/8812/10985/3491/5605/552…
EnOC	BP	GO:0045930	negative regulation of mitotic cell cycle	296	0.400148	1.40899	9.999e-05	0.00639758	3276/677/3275/80279/5371/5325/595/5693/90480/84936/835/2810/1386/406991/5699/678/138151/11073/9344/4088/1026/90381/3550/7976/8454/55055/4683/80198/9735/5591/10197/1112/54998/51065/5715/2146/5720/85456/56984/3265/604/4824/581/5687/57060/5702/131601/3364/9656/5692/7155/197342/1820/65123/7756/641/10403/57551/55755/8260/10498/7077/4582/5884/1021/84861/7157/6154/1877/29117/9587/5933/6500/91603/29980/5…
EnOC	BP	GO:0045936	negative regulation of phosphate metabolic process	506	0.355705	1.27551	9.999e-05	0.00639758	207/9961/23636/4609/9749/57221/10114/80279/84335/51231/5528/8826/10105/11116/2810/84962/406991/5048/10519/2041/23504/63898/51763/2308/5154/11329/9021/58509/1026/3192/200734/2192/51548/142/90007/23076/1848/10771/140885/1855/9052/124997/4221/153090/5770/2022/54920/5591/1028/341/7249/28951/64798/581/3480/3725/103/6895/3156/64853/7531/54625/5795/23141/857/1981/221496/7128/6774/91272/5999/79705/10318/…
EnOC	BP	GO:0046700	heterocycle catabolic process	508	0.37728	1.35314	9.999e-05	0.00639758	7534/4670/207/79033/1854/3837/6167/8635/6136/677/55147/6204/955/5693/22978/80153/4736/9967/79077/6160/26986/23644/6141/79068/5699/6222/23318/678/6193/9045/6125/10128/6175/6159/6208/3192/23583/23112/1777/1267/6227/84153/5436/5073/1432/10588/6217/6209/1153/80198/2237/6210/5152/10591/10197/3836/27161/6133/5715/55544/9887/3704/5720/85456/6188/9704/9775/6229/6234/57690/581/3146/5687/51441/25939/400410…
EnOC	CC	GO:0048471	perinuclear region of cytoplasm	642	0.342882	1.23645	9.999e-05	0.00639758	3875/9961/2521/10847/811/11336/10564/6844/10241/5664/1191/6810/8766/93621/11116/5048/10519/55898/8615/9218/824/51504/23368/9820/999/51763/2597/10397/51191/10128/81031/1026/10801/9053/1267/3326/11226/4074/79153/6284/5298/10524/84440/3918/2590/6277/5152/26276/81876/1785/338692/10523/51673/8675/25814/636/340061/9919/55815/26052/5339/55811/7249/80762/1535/55749/5581/29941/3265/6494/10207/6714/10087/1…
EnOC	BP	GO:0050657	nucleic acid transport	172	0.428954	1.47505	9.999e-05	0.00639758	9961/23636/677/4641/84271/6396/6428/10482/8086/23511/9908/11052/10128/8888/2733/3192/51042/6426/6431/26097/4928/6209/53981/55746/6430/8106/57510/53371/9887/1984/55706/6429/6830/9775/65083/6421/3692/3297/29072/55110/3178/8189/84324/7048/10762/10250/23279/5813/8570/7014/1660/57187/23293/9984/23165/199746/10921/5976/79228/9793/55153/51692/26993/11338/26019/3181/29074/79902/6311/81929/7248/9804/23144…
EnOC	BP	GO:0050658	RNA transport	172	0.428954	1.47505	9.999e-05	0.00639758	9961/23636/677/4641/84271/6396/6428/10482/8086/23511/9908/11052/10128/8888/2733/3192/51042/6426/6431/26097/4928/6209/53981/55746/6430/8106/57510/53371/9887/1984/55706/6429/6830/9775/65083/6421/3692/3297/29072/55110/3178/8189/84324/7048/10762/10250/23279/5813/8570/7014/1660/57187/23293/9984/23165/199746/10921/5976/79228/9793/55153/51692/26993/11338/26019/3181/29074/79902/6311/81929/7248/9804/23144…
EnOC	BP	GO:0050684	regulation of mRNA processing	118	0.486807	1.6366	9.999e-05	0.00639758	6625/9810/677/79869/58517/9967/84081/6428/4154/55796/11052/10521/3192/6426/3191/6431/6651/10658/4928/1153/26528/6430/8106/55234/6429/6830/51341/1859/79171/6294/83759/3297/6829/3178/27339/6732/7072/10659/51759/6626/1660/9667/79811/10921/1025/54623/11051/22938/11338/6733/3181/23543/140890/10150/23144/84872/79882/10914/10657/6433/9733/23210/9646/6432/56254/904/728642/9589/9904/708/84991/64783/10768/…
EnOC	BP	GO:0050792	regulation of viral process	192	0.413509	1.43011	9.999e-05	0.00639758	5371/440275/6667/5886/51495/26986/9218/3965/5430/51763/10581/10155/51497/3609/684/5436/25833/23076/1072/27243/10450/9636/8815/6882/8812/3725/5702/6827/54737/103/6829/6895/2934/7155/6597/858/27350/5091/5434/6732/9126/10410/10318/79720/4851/5431/9869/64710/55337/1660/348/22880/2962/5479/8519/5441/5438/7879/1654/1025/3249/7153/84875/2040/200316/22938/6733/140564/24138/6598/81559/3434/5432/5439/7251/…
EnOC	MF	GO:0050839	cell adhesion molecule binding	454	0.412354	1.47476	9.999e-05	0.00639758	7534/3875/2200/10516/811/11336/10163/7094/8826/10726/57555/2023/56924/1500/1627/1938/50807/2810/7414/26011/23042/55898/11273/8615/4323/9218/831/999/10397/9045/3911/6159/5331/11329/10801/6811/928/3326/5493/9689/64403/57410/310/3683/90102/9052/6868/153090/5770/6712/5297/1969/9973/2317/5339/81624/85456/4627/26136/11188/9636/3069/3898/6714/226/3146/2802/10985/3491/7450/1832/5902/1829/7531/4735/288/10…
EnOC	BP	GO:0051028	mRNA transport	133	0.434001	1.47058	9.999e-05	0.00639758	9961/23636/677/4641/84271/6396/6428/10482/8086/23511/9908/10128/8888/2733/6426/6431/26097/4928/53981/55746/6430/8106/53371/9887/1984/55706/6429/6830/9775/3297/29072/55110/3178/8189/84324/10762/10250/23279/8570/1660/57187/23293/9984/23165/199746/10921/5976/79228/51692/26993/11338/26019/3181/79902/81929/23144/9785/5903/10644/55795/220988/51362/65109/11269/8021/348995/6432/7307/10212/4927
EnOC	BP	GO:0051052	regulation of DNA metabolic process	317	0.392428	1.38635	9.999e-05	0.00639758	207/2521/79977/4609/11284/5531/5371/7913/10419/79915/5429/23347/51720/2140/25970/1026/3192/90381/10155/4297/7515/3326/221656/51548/142/5073/79618/4683/10728/2956/4221/65057/80169/5591/3836/151987/2264/9887/6018/9025/4862/6188/6830/5594/604/6714/51750/581/3146/10576/400410/3297/29072/54737/3178/3005/64110/2185/64855/55135/641/55226/6778/54921/3183/9400/94/2067/3184/7014/56893/26277/5893/64710/7157…
EnOC	BP	GO:0051168	nuclear export	179	0.426168	1.46889	9.999e-05	0.00639758	10411/23636/811/54535/84271/2810/6396/6428/10482/8086/23511/11052/8888/2733/51042/6426/6431/26097/4928/6209/53981/55746/6430/8106/57510/53371/9887/1984/55706/6429/6830/9775/65083/3692/84445/29072/55110/3178/8189/7531/5784/84324/10762/10250/9147/1434/127933/23279/6672/7157/55696/1660/55341/57187/23293/9984/23165/199746/7040/10921/5976/79228/8498/55153/51692/26993/11338/26019/3181/56478/11214/80824…
EnOC	BP	GO:0051169	nuclear transport	313	0.412338	1.45564	9.999e-05	0.00639758	10411/207/3837/23636/811/4000/54535/5371/6628/9221/3159/84271/2810/6396/6428/55705/10482/8086/23511/999/4088/11052/8888/2733/1026/51042/10155/6426/6431/26097/1432/4928/6209/53981/55746/6430/3836/8106/57510/53371/9887/1984/7249/55706/6429/6830/9775/65083/5594/3692/8815/84445/729540/29072/79833/55110/3178/8189/7531/5784/50628/84324/11331/10762/10250/9147/6774/6633/1434/127933/23279/6672/55374/11142…
EnOC	BP	GO:0051170	import into nucleus	147	0.445632	1.51976	9.999e-05	0.00639758	207/3837/23636/4000/5371/6628/9221/55705/23511/999/4088/1026/10155/1432/4928/55746/3836/53371/7249/5594/729540/79833/3178/50628/11331/10762/6774/6633/1434/55374/11142/2316/7157/8841/55696/23534/5530/84268/3728/79711/948/7040/55929/5580/6634/5514/84455/51366/3839/2646/3059/6635/3842/652/6636/26060/503542/79760/79902/5469/30000/868/6850/11261/5903/23435/10553/10628/8882
EnOC	BP	GO:0051236	establishment of RNA localization	175	0.426876	1.46956	9.999e-05	0.00639758	9961/23636/677/4641/84271/6396/6428/10482/8086/23511/9908/11052/10128/8888/2733/3192/51042/6426/6431/26097/4928/6209/53981/55746/6430/8106/57510/53371/9887/1984/55706/6429/6830/9775/65083/6421/3692/3297/29072/55110/3178/8189/84324/7048/10762/10250/23279/5813/8570/7014/1660/57187/23293/9984/23165/199746/10921/5976/79228/9793/55153/51692/26993/11338/26019/3181/29074/79902/6311/81929/7248/9804/23144…
EnOC	BP	GO:0051272	positive regulation of cellular component movement	484	0.358321	1.28345	9.999e-05	0.00639758	207/811/4641/8826/6810/6667/3091/4638/8766/80781/11116/406991/10519/2041/11151/10000/4323/3965/10488/208/84904/91/4088/100302263/23224/5154/64218/10512/375056/1432/51564/1277/3918/6868/153090/1398/9590/27161/5293/5328/55749/5581/5594/5879/3265/8828/604/6615/79647/6714/4233/3146/27086/3480/3491/3725/25836/4739/102/6223/7048/8291/2185/857/6774/10509/3678/9448/6546/4851/9647/382/388/79872/9585/3611/…
EnOC	MF	GO:0051427	hormone receptor binding	170	0.414024	1.42296	9.999e-05	0.00639758	2521/23636/811/3275/8289/2778/1051/64324/3091/9967/3159/23081/3164/4088/142/9325/11176/10524/221037/9612/51341/7041/6714/135112/4824/27086/9969/6882/23054/6597/10025/7297/11331/133522/6774/10865/2099/9730/1022/1616/3716/2274/5916/10474/8204/4929/23028/3728/23019/5744/7533/6605/8031/81/6256/22938/10579/55062/5585/9324/55818/24148/5469/8554/171023/6867/8202/6604/6881/408/9282/1499/7421/5925/64210/8…
EnOC	BP	GO:0060147	regulation of posttranscriptional gene silencing	86	0.483256	1.59154	9.999e-05	0.00639758	23636/5460/6396/84962/3021/8086/5430/23511/5436/4928/55746/57510/53371/27161/9612/55706/5605/103/6895/5434/10762/1981/6774/23279/2099/5431/7015/1994/7157/9698/1660/5530/5441/5438/23165/5604/7040/126374/23369/26523/652/5432/5439/79902/81929/84872/8737/5903
EnOC	BP	GO:0060966	regulation of gene silencing by RNA	86	0.483256	1.59154	9.999e-05	0.00639758	23636/5460/6396/84962/3021/8086/5430/23511/5436/4928/55746/57510/53371/27161/9612/55706/5605/103/6895/5434/10762/1981/6774/23279/2099/5431/7015/1994/7157/9698/1660/5530/5441/5438/23165/5604/7040/126374/23369/26523/652/5432/5439/79902/81929/84872/8737/5903
EnOC	BP	GO:0060968	regulation of gene silencing	107	0.467976	1.56466	9.999e-05	0.00639758	23636/5460/25942/3159/6396/84962/3021/8086/5430/23511/5436/51548/4928/55746/57510/53371/27161/9612/55706/5605/103/6895/3005/5434/10762/1981/6774/23279/2099/5431/7015/1994/7157/9698/1660/5530/5441/5438/54454/23165/5604/7040/126374/23369/26523/1017/8971/652/5432/5439/79902/81929/84872/8737/5903
EnOC	BP	GO:0061013	regulation of mRNA catabolic process	180	0.411837	1.41995	9.999e-05	0.00639758	7534/4670/207/677/55147/5693/9967/26986/79068/5699/678/3192/23112/5436/5073/1432/1153/10197/27161/5715/55544/5720/9704/57690/5687/51441/57060/5702/5692/1981/3183/8570/3184/1994/5578/7311/9698/6233/1660/84069/23019/9337/5711/5976/5580/51010/23369/9491/56339/328/9567/79048/399664/7529/5695/9475/3842/64282/4904/11340/9261/5704/26135/23034/4343/5691/10492/56915/10236/79882/6556/10644/23435/5710/55795…
EnOC	CC	GO:0070161	anchoring junction	704	0.392805	1.41939	9.999e-05	0.00639758	9019/3856/7534/207/5094/79977/811/6136/10163/7094/8826/51421/6204/595/55740/23092/1500/4736/1627/51495/6160/3159/10806/26986/84962/6141/7414/5754/8476/5782/11151/6222/4323/9218/1213/824/390/999/6193/1308/6125/23224/57826/6175/2683/6208/29843/8394/8631/10109/928/391/5493/64403/23705/9266/29855/9267/90102/6217/6209/10487/6868/2022/1785/3660/9590/9076/8675/6133/3984/5297/1969/60/1072/2317/2264/2242/…
EnOC	CC	GO:0070603	SWI/SNF superfamily-type complex	73	0.535852	1.74378	9.999e-05	0.00639758	10847/65980/10856/283899/8289/54617/5931/1107/9219/57492/9112/4798/10524/7528/54815/1108/6601/51341/6597/8193/57634/55249/54108/23512/6595/79913/55929/54556/6605/6603/2186/53615/6598/6602/55193/57504/10042/11177/8607/6604/5928/5925/57459/51773/81611/3065
EnOC	BP	GO:0070972	protein localization to endoplasmic reticulum	109	0.492922	1.64991	9.999e-05	0.00639758	6747/6167/6136/6204/8729/4736/6160/6141/6222/9218/6193/9045/6125/6175/6159/6208/6227/375056/6217/6209/6210/6133/9919/6188/6229/6234/6223/22930/6155/6168/25873/6206/6128/6228/6154/7311/10945/6233/6232/6201/6203/6146/8733/6132/11079/23471/6727/57142/6135/65992/23480/6170/29927/6165/6164/6138/10956/11015/128866/10890/7095/11014/6143/130617/6171/6230/337867/6731/6729
EnOC	CC	GO:0071013	catalytic step 2 spliceosome	77	0.552679	1.80626	9.999e-05	0.00639758	4670/23524/6628/10594/6629/10992/26986/51340/9092/3185/58509/3192/6426/9343/55596/10450/9775/55110/3178/60625/8175/27339/53938/10250/6633/3183/55696/10291/988/5411/56949/1659/9410/9416/6634/23451/55094/22938/24144/6635/3181/57819/24148/6636/10492/57461/9785/10236/51503/8899/220988/51362/51645
EnOC	BP	GO:0071103	DNA conformation change	304	0.375451	1.32343	9.999e-05	0.00639758	22985/57169/10856/9557/2547/54617/5931/3159/1107/22893/23347/3021/10155/64061/51548/142/26155/10664/11176/29855/4683/1108/84515/50809/80152/266812/9025/1786/6117/23522/8815/51750/3146/79682/10592/23132/57798/54737/3005/25836/83743/3070/7155/6732/4175/641/8260/55636/89797/54921/9400/23421/1616/5813/9918/116447/1643/9869/5965/7157/23133/7311/55320/57343/6233/146059/1660/4673/22880/8940/7520/6832/10…
EnOC	BP	GO:0071826	ribonucleoprotein complex subunit organization	174	0.457246	1.57324	9.999e-05	0.00639758	1975/6136/10856/79869/55011/6204/6628/10594/10419/7536/79752/54496/51340/6193/9092/6125/11052/6175/6208/90381/6426/3326/6431/10658/6209/10728/6430/27161/51065/3692/6234/79833/84231/103/6895/8175/50628/6223/27339/6732/6633/25980/9169/10659/10480/23195/6631/6128/10291/10978/51386/1660/4839/10907/6232/8662/192669/51747/8664/56949/55692/65003/11168/1659/3799/8666/9416/26523/6634/23451/26747/6135/1105…
EnOC	BP	GO:0072594	establishment of protein localization to organelle	498	0.417278	1.4957	9.999e-05	0.00639758	6747/7534/207/3837/23636/4000/6167/6136/10856/55011/5371/55187/6204/1191/9221/3295/4736/55048/8766/6160/54469/2810/9648/6141/90427/55705/89781/5562/6222/26262/23368/23511/999/6193/9045/4088/6125/6175/6159/6208/1026/10155/6227/5190/4074/1432/6217/57602/51079/4928/6209/64112/29928/9520/55072/54741/841/6210/55746/65057/10075/1785/3836/53371/6133/10055/26052/9512/7249/6188/5594/118424/373156/163/6229…
EnOC	BP	GO:0072599	establishment of protein localization to endoplasmic reticulum	85	0.511936	1.68447	9.999e-05	0.00639758	6747/6167/6136/6204/4736/6160/6141/6222/6193/9045/6125/6175/6159/6208/6227/6217/6209/6210/6133/6188/6229/6234/6223/22930/6155/6168/25873/6206/6128/6228/6154/7311/6233/6232/6201/6203/6146/6132/23471/6727/6135/23480/6170/29927/6165/6164/6138
EnOC	BP	GO:0072657	protein localization to membrane	551	0.371335	1.33446	9.999e-05	0.00639758	6747/7534/3875/207/6167/6136/4641/6844/6204/57555/6810/4736/55048/8766/6160/1742/2810/63971/81693/6141/10519/90427/375790/6222/4323/51608/1213/84243/208/23368/483/999/51763/9344/6193/9528/9045/6125/403/6175/3911/6159/64422/23062/6208/11031/8394/55690/8631/9053/6227/391/7917/3683/6217/51079/6209/64112/29928/1855/841/6210/53371/6133/1969/60/9919/23759/6188/5581/55146/3265/22883/163/6229/6234/581/25…
EnOC	BP	GO:0080135	regulation of cellular response to stress	659	0.37117	1.3395	9.999e-05	0.00639758	207/2521/23636/10516/4609/3276/4779/10114/51035/5531/84335/5371/440275/7913/1191/2023/83596/3091/5074/7786/51495/79915/3159/9774/4287/5429/6396/84962/23347/406991/5048/22925/55074/9064/10000/10488/138151/8086/23511/7327/9344/2308/51720/2140/51060/10135/10155/200734/7515/64223/4296/3326/51548/142/55702/7917/4928/10728/10771/140885/51588/23008/468/8767/4221/153090/5770/55746/91304/5591/818/151987/5…
EnOC	BP	GO:0090150	establishment of protein localization to membrane	278	0.428133	1.50396	9.999e-05	0.00639758	6747/7534/3875/6167/6136/4641/6844/6204/4736/55048/8766/6160/2810/63971/81693/6141/10519/90427/6222/51608/84243/208/23368/51763/9344/6193/9045/6125/6175/6159/64422/23062/6208/11031/6227/7917/6217/51079/6209/64112/29928/841/6210/6133/9919/6188/55146/3265/22883/6229/6234/581/254359/7531/288/6223/22930/481/6155/6168/5018/160622/79720/6746/5830/25873/808/91461/10971/5621/23499/808/6206/6128/26088/674…
EnOC	BP	GO:0090316	positive regulation of intracellular protein transport	165	0.4129	1.41696	9.999e-05	0.00639758	10411/7534/4641/6844/2810/79752/10519/89781/5562/208/23368/999/4088/10155/56681/1432/57602/9520/55072/54741/841/10075/10055/9919/5594/118424/3265/27429/55294/7531/288/65018/10971/9776/5621/9585/2316/7157/8841/55696/3745/54741/51128/9270/3728/9847/5880/7040/55929/7533/5580/4947/3799/2064/8314/2040/84455/975/51366/6653/7529/5116/3059/58480/9141/7855/11261/4836/23435/5108/8882/2010/5534/9695/5566/70…
EnOC	BP	GO:0097190	apoptotic signaling pathway	553	0.360134	1.2944	9.999e-05	0.00639758	3856/7534/3875/207/4000/55011/5371/10572/1611/1191/1051/6810/10105/2023/83596/3091/5074/79915/835/9774/2810/27166/406991/9812/10519/90427/8795/204851/3965/10488/23368/138151/5970/91/4088/2140/3092/51060/1026/29843/7818/148022/27018/10922/142/7917/26155/8454/51079/64112/4683/10771/51588/468/2956/5519/841/153090/5770/54700/5591/10197/51065/1969/4335/1612/10550/6188/6421/3265/57805/6615/64798/6714/1…
EnOC	CC	GO:0098687	chromosomal region	315	0.387798	1.36946	9.999e-05	0.00639758	57169/25942/5371/90417/2547/84148/5664/1051/10951/5424/22955/1059/6396/23347/23081/5048/3021/25983/3192/7515/142/10664/79618/3619/4928/55055/4683/10728/2237/4221/23244/55746/65057/80169/9735/5591/4999/80152/80335/2146/9025/5500/1786/6117/6615/51750/79682/348235/84444/3297/8243/3070/4735/7405/7756/64769/91272/9126/4175/55135/641/55226/1452/10403/23279/23421/1616/5813/2067/6672/7014/5884/9918/9894/…
EnOC	BP	GO:0098732	macromolecule deacylation	98	0.477014	1.58561	9.999e-05	0.00639758	25942/26090/9219/5562/138151/9112/200734/51548/11176/10432/51564/1487/6421/1859/57805/604/122953/25836/25855/81926/65018/5927/10474/7157/8841/5245/9734/221477/7040/10129/23309/2339/9759/26993/6497/4137/25865/2005/8864/10270/23408/83933/57504/10933/23186/161742/79718/7422/5538/64426/23410/3065/54531/9643/84945/2033/56271
EnOC	MF	GO:0140030	modification-dependent protein binding	126	0.477379	1.61199	9.999e-05	0.00639758	65980/51035/84148/5886/54469/10594/55904/51720/116988/4297/7917/11176/84656/10771/2956/124997/80853/338692/81550/84993/112869/54737/6597/7353/81858/7128/51147/3300/10318/10498/22823/23118/56893/5927/23512/22890/23133/55023/29117/23476/6046/23468/27000/54454/5777/57680/11137/54556/84875/57332/55689/5253/84289/254225/23378/56852/84083/9425/10133
EnOC	MF	GO:0140098	catalytic activity, acting on RNA	338	0.370687	1.31259	9.999e-05	0.00639758	79033/8635/55661/80153/64852/10594/84172/55621/79068/23318/51504/5430/54913/6894/10521/5436/5073/9879/9188/2237/54920/51605/27161/11056/9704/7407/9775/79665/123263/25939/9533/8449/57696/51651/90459/10785/60625/54802/129450/57505/25885/5434/201973/1665/26015/2091/27037/3376/8731/81890/5431/9692/7015/79009/11325/28987/23438/54059/57570/1660/6499/4839/115752/255967/7453/6832/23070/10595/23293/5441/1…
EnOC	MF	GO:0140297	DNA-binding transcription factor binding	331	0.41109	1.45458	9.999e-05	0.00639758	2521/23636/4609/811/3275/80279/23269/8289/25942/1051/6667/64324/3091/9967/2353/3159/1386/3233/23081/9219/3164/9112/8861/5970/6722/4088/64784/142/8904/26155/6925/9325/11176/10524/1432/221037/51564/688/9658/1108/7392/1487/5715/60/5932/4261/9612/161882/6929/51341/7041/3221/6714/135112/4824/3146/27086/5687/9969/6882/23054/3725/4208/6597/10025/10783/11331/133522/6774/166/10865/1387/25855/2099/9730/102…
EnOC	BP	GO:0150115	cell-substrate junction organization	90	0.50521	1.6687	9.999e-05	0.00639758	7094/8826/84962/4323/9344/8861/1308/4088/3911/8394/90102/3918/5339/5879/6714/5795/2185/3915/3678/6385/9448/7145/94/9647/23499/29984/23603/79834/9270/5747/8829/7057/2039/23122/613/3655/667/977/9475/10395/8874/1307/55920/4035/7248/7070/2017/25/6548/7422/54361/9748/387
EnOC	BP	GO:1901361	organic cyclic compound catabolic process	551	0.368114	1.32288	9.999e-05	0.00639758	7534/4670/207/79033/1854/3837/6167/8635/6136/677/55147/6204/955/5693/22978/80153/4736/9967/79077/6160/26986/23644/6141/79068/80270/5699/6222/23318/678/6193/9045/6125/10128/6175/6159/6208/3192/23583/23112/1777/1267/6227/84153/5436/5073/1432/10588/6217/6209/1153/80198/2237/6210/5152/10591/10197/3836/27161/6133/5715/55544/9887/3704/5720/85456/6188/9784/9704/9775/6229/6234/57690/581/3146/5687/51441/2…
EnOC	BP	GO:1901987	regulation of cell cycle phase transition	418	0.384861	1.37325	9.999e-05	0.00639758	207/3276/22995/677/3275/80279/25942/5371/5325/80254/54617/996/595/5693/8558/8766/3398/79915/10806/11116/84936/835/2810/51343/406991/5048/5699/678/29882/51433/22981/138151/11073/9344/55904/51720/1026/90381/3550/10142/10121/8454/4683/6868/4221/9700/9735/5591/10197/1112/1028/51065/5715/2146/5720/85456/56984/5890/581/5687/55294/57060/5702/131601/3364/5692/7531/10783/11319/1820/11331/7756/1981/641/104…
EnOC	BP	GO:1901990	regulation of mitotic cell cycle phase transition	390	0.397171	1.41383	9.999e-05	0.00639758	207/3276/22995/677/3275/80279/25942/5371/5325/80254/54617/996/595/5693/8558/8766/3398/79915/10806/11116/84936/835/2810/51343/406991/5048/5699/678/29882/51433/22981/138151/11073/9344/55904/1026/90381/3550/10142/10121/8454/4683/6868/9700/9735/5591/10197/1112/1028/51065/5715/2146/5720/85456/56984/5890/581/5687/57060/5702/131601/3364/5692/7531/10783/11319/1820/11331/7756/1981/641/10403/57551/55755/10…
EnOC	CC	GO:1902493	acetyltransferase complex	87	0.47385	1.56188	9.999e-05	0.00639758	10856/27154/84148/10629/51126/54934/7862/6877/55683/10524/60/23522/27097/112869/23338/8193/64769/9898/51147/57634/1387/8260/80218/1810/6873/10474/80155/55929/79960/2648/54556/55689/84289/6883/55578/339287/54107/7994/10933/3054/117143/80314/9913/8607/6881/79612/51773/9643/26009/5977/2033/11143/11091/6874/8464
EnOC	BP	GO:1902532	negative regulation of intracellular signal transduction	451	0.384512	1.37487	9.999e-05	0.00639758	207/23636/4609/10114/80279/84335/1827/51231/1191/10105/2023/83596/3091/79915/84962/406991/5048/10519/5562/10488/51763/2308/5970/64784/9446/9516/11329/51060/200734/55654/2192/8904/55702/26155/63906/83667/1848/51079/51564/10771/140885/4221/841/153090/5770/54700/1969/8216/7249/1859/57805/253980/604/6615/64798/6714/4233/10010/27429/3480/23286/57561/3156/27244/64853/7353/23607/5795/197131/857/221496/7…
EnOC	BP	GO:1902806	regulation of cell cycle G1/S phase transition	157	0.426502	1.45959	9.999e-05	0.00639758	207/3276/3275/5371/5325/54617/595/8558/3398/835/2810/406991/138151/55904/1026/6868/4221/5591/10197/51065/2146/5720/85456/581/55294/57060/11319/1820/11331/1981/10498/4582/81610/1021/7015/7157/6154/29117/5933/2273/23019/9337/8451/5777/9125/79960/1654/4850/328/91607/10106/25959/54623/25793/65992/5311/1017/6659/1019/10263/1874/25946/8737/1027/5962/58190/5925/10385/8450/1032/246175/7029/252983/1029/29…
EnOC	BP	GO:1903047	mitotic cell cycle process	794	0.383524	1.38875	9.999e-05	0.00639758	207/3837/23636/4609/3276/4000/4779/22995/677/3275/80279/25942/5371/90417/5325/80254/54617/116840/996/595/5693/8558/51379/8766/3398/10419/79915/10806/11116/84936/835/2810/1386/51343/84962/406991/5048/23503/5699/678/29882/1213/51433/22981/138151/1104/8086/23126/9820/11073/9344/55904/91/219771/403/25970/1026/3192/90381/3550/10142/91782/221035/10121/6651/8454/57132/3619/152185/55055/4683/80198/6868/2…
EnOC	BP	GO:1903311	regulation of mRNA metabolic process	287	0.441735	1.55355	9.999e-05	0.00639758	7534/6625/4670/207/9810/677/79869/55147/5693/58517/9967/84081/26986/6428/4154/79068/5699/678/55796/11052/10521/3192/6426/23112/3191/5436/6431/5073/6651/1432/10658/4928/1153/26528/6430/10197/8106/27161/5715/55544/55234/5720/9704/6429/6830/51341/1859/57690/5687/51441/79171/6294/83759/3297/57060/5702/6829/3178/5692/27339/1981/6732/7072/3183/10659/8570/3184/51759/1994/5578/6626/7311/9698/6233/1660/96…
EnOC	BP	GO:1903827	regulation of cellular protein localization	496	0.367229	1.31619	9.999e-05	0.00639758	10411/7534/207/23636/4000/80279/4641/25942/6844/8826/9221/6810/8729/8766/2810/9648/79752/10519/89781/5562/4323/64771/1213/208/23368/999/51763/7327/10807/9528/4088/10155/3326/391/56623/9696/142/56681/1432/83667/57602/1855/26022/9520/55072/54741/841/5770/10075/57510/53371/1969/10055/60/636/9919/5581/6830/5594/9860/118424/3265/163/84445/6714/27429/10576/55294/29072/2934/25836/166614/7531/288/5784/10…
EnOC	BP	GO:1903829	positive regulation of cellular protein localization	304	0.396483	1.39756	9.999e-05	0.00639758	10411/7534/207/23636/80279/4641/6844/8826/6810/8766/2810/79752/10519/89781/5562/208/23368/999/10807/4088/10155/3326/391/9696/142/56681/1432/83667/57602/9520/55072/54741/841/10075/1969/10055/636/9919/5581/5594/9860/118424/3265/163/6714/27429/10576/55294/25836/7531/288/23607/23208/55135/10403/81926/29098/65018/10971/9776/382/5621/9585/11190/7015/2316/7157/8841/55696/10347/3745/25999/54741/57787/545…
EnOC	CC	GO:1904949	ATPase complex	77	0.53637	1.75296	9.999e-05	0.00639758	10847/65980/10856/283899/8289/54617/5931/79915/1107/9219/57492/9112/4798/10524/7528/54815/1108/6601/51341/6597/8193/57634/55249/5981/54108/23512/6595/79913/55929/54556/6605/6603/2186/53615/6598/6602/55193/57504/10042/11177/8607/6604/7415/5928/5925/57459/51773/81611/3065
EnOC	CC	GO:1990234	transferase complex	730	0.383122	1.38509	9.999e-05	0.00639758	3276/57169/9810/10856/23269/55209/5261/27154/9739/996/6628/84148/595/25847/10336/5931/5424/5565/54620/10419/84172/51343/6917/23081/10629/4289/51126/5562/255488/29882/25897/51433/7403/1743/26262/57610/5430/23126/9820/80204/91/54934/219771/9616/64422/9021/7862/23001/1026/6877/550/4297/23248/55683/5428/79871/8818/5436/5279/8454/10524/23168/23067/83667/23030/51588/55072/4221/58508/51605/55650/81887/5…
EnOC	MF	GO:1990837	sequence-specific double-stranded DNA binding	786	0.3615	1.30883	9.999e-05	0.00639758	79977/4609/4779/3661/10856/51274/23269/5460/55011/25942/2355/5325/1051/10336/3234/2023/6667/64324/3091/7764/4791/3235/4775/10419/2353/1059/3159/83463/84524/1386/3233/22877/9219/3164/3021/7050/374900/55893/10488/7403/4774/138151/23126/7227/9112/5970/6668/6722/57659/10923/4088/9516/200014/3212/3192/4297/7593/64061/10691/142/23648/2972/4090/1999/6925/25833/10664/11176/221037/7528/688/468/57215/4799/…
EnOC	CC	GO:1990904	ribonucleoprotein complex	605	0.450705	1.62336	9.999e-05	0.00639758	6625/4670/1975/2521/23636/811/6167/23524/6136/10856/54663/677/55011/440275/83443/55147/6204/6628/9221/22984/88745/4736/6160/1938/10594/84081/6629/10992/26986/7536/22828/406991/6141/6222/5937/10081/25983/9553/54913/9908/51340/6193/2597/9045/9092/6125/11052/10128/79736/6175/10521/3185/6159/84844/10607/58509/6208/84950/3192/51042/7818/3550/6426/23112/3609/6227/3191/55702/26155/23076/10658/740/6217/4…
EnOC	BP	GO:2000147	positive regulation of cell motility	470	0.353677	1.26569	9.999e-05	0.00639758	207/811/4641/8826/6810/6667/3091/4638/8766/80781/11116/406991/10519/2041/11151/10000/4323/3965/10488/208/84904/91/4088/100302263/23224/5154/64218/10512/375056/1432/51564/1277/3918/6868/153090/1398/9590/27161/5293/5328/55749/5581/5594/5879/3265/8828/6615/79647/6714/4233/3146/27086/3480/3491/3725/25836/4739/102/7048/8291/2185/857/6774/10509/3678/9448/6546/4851/9647/382/388/79872/9585/3611/29984/549…
EnOC	BP	GO:2001252	positive regulation of chromosome organization	163	0.432945	1.48482	9.999e-05	0.00639758	4000/9810/10856/11284/55011/25942/5371/51433/55904/3192/10155/4297/51548/5073/26097/79618/23168/4683/2237/9700/65057/1487/5594/6421/1786/604/122953/51750/94104/10576/54737/3178/25836/22823/4582/2067/65018/3184/9869/7157/29117/57343/23476/5609/22880/7520/221477/23028/1663/7040/2648/1025/29945/54904/5514/54623/26993/80349/22938/4089/3181/6598/25865/10694/10270/5595/79035/7422/9733/286053/8550/408/1…
EnOC	BP	GO:0051893	regulation of focal adhesion assembly	57	0.525844	1.67749	0.00010001	0.00639758	8826/4323/8861/4088/90102/5879/6714/5795/6385/9448/94/9647/23499/29984/23603/79834/9270/5747/8829/7057/2039/23122/9475/10395/1307/55920/4035/7248/7070/25/6548/7422/54361/9748/387
EnOC	BP	GO:0090109	regulation of cell-substrate junction assembly	57	0.525844	1.67749	0.00010001	0.00639758	8826/4323/8861/4088/90102/5879/6714/5795/6385/9448/94/9647/23499/29984/23603/79834/9270/5747/8829/7057/2039/23122/9475/10395/1307/55920/4035/7248/7070/25/6548/7422/54361/9748/387
EnOC	BP	GO:0150116	regulation of cell-substrate junction organization	57	0.525844	1.67749	0.00010001	0.00639758	8826/4323/8861/4088/90102/5879/6714/5795/6385/9448/94/9647/23499/29984/23603/79834/9270/5747/8829/7057/2039/23122/9475/10395/1307/55920/4035/7248/7070/25/6548/7422/54361/9748/387
EnOC	MF	GO:0001046	core promoter sequence-specific DNA binding	40	0.57547	1.77612	0.00010004	0.00639758	10856/55011/1051/2353/3021/23126/11176/54700/56980/2146/6597/130557/5451/7343/7157/4899/6598/7071/55818/22847/5469/63925/9013/9014/3015/3065/1647/9555
EnOC	BP	GO:0032784	regulation of DNA-templated transcription, elongation	44	0.561188	1.75	0.00010005	0.00639758	22828/8861/3192/51497/23168/10771/2146/9025/6830/57805/8812/6827/8621/6829/9400/11198/23476/2962/9984/51755/1025/284695/54623/80349/165918/8178/643376/9646/904/905/2074/10102
EnOC	BP	GO:0006378	mRNA polyadenylation	39	0.580952	1.78721	0.00010006	0.00639758	9810/79869/1479/64852/26986/22828/11052/53981/3297/6829/8189/80336/6626/10978/1025/54623/51692/11051/351/64282/23144/29101/79882/10914/87178/9646/56254/904
EnOC	BP	GO:0010761	fibroblast migration	38	0.56832	1.74357	0.00010007	0.00639758	207/5371/9219/8394/9590/5581/199953/393/6385/7145/6546/3611/23603/4921/117584/9270/7040/7057/2039/84159/8874/26060/55920
EnOC	CC	GO:0022627	cytosolic small ribosomal subunit	30	0.691057	2.06809	0.000100261	0.00639758	6204/6222/6193/6208/6227/6217/6209/6210/51065/6188/6229/6234/6223/6206/6228/7311/6233/6232/6201/6203/1654
EnOC	BP	GO:0071514	genetic imprinting	25	0.63329	1.84891	0.000100644	0.00639758	2778/10336/54496/10155/221656/10664/1028/51742/5926/84108/3784
EnOC	BP	GO:0000082	G1/S transition of mitotic cell cycle	233	0.412509	1.43828	0.00019998	0.0103767	207/4609/3276/3275/5371/5325/54617/595/8558/51379/3398/835/2810/406991/138151/1104/55904/91/1026/8454/6868/5591/10197/84515/4999/51065/5932/2146/5720/85456/23649/6117/6198/581/57060/11319/1820/1981/4175/10498/4149/4582/1022/1021/7015/5426/7157/23133/6154/29117/23476/5933/5530/5001/2273/23019/9337/8451/5777/9125/79960/1654/4850/328/91607/10106/25959/25793/5311/4172/1017/57695/6659/3400/3624/58480/…
EnOC	CC	GO:0000123	histone acetyltransferase complex	79	0.472828	1.54792	0.00019998	0.0103767	10856/27154/84148/10629/54934/7862/6877/55683/10524/60/23522/27097/112869/23338/8193/64769/9898/51147/57634/1387/1810/6873/10474/55929/79960/2648/54556/55689/84289/6883/55578/339287/54107/7994/10933/3054/117143/80314/9913/8607/6881/51773/9643/26009/5977/2033/11143/11091/6874/8464
EnOC	MF	GO:0003714	transcription corepressor activity	222	0.409696	1.42595	0.00019998	0.0103767	10856/25942/9139/595/64324/5074/10419/473/7536/84962/9219/7050/23013/138151/9112/5204/8861/54856/3192/10155/51548/26155/10664/7695/51564/7528/10771/51588/1487/5932/4335/2146/9612/55749/51341/122953/1822/6597/3223/8804/166/57649/10865/1387/10782/2874/1616/1810/57326/79365/8841/1877/29117/8204/2909/30818/9734/51460/25937/55929/10370/863/126374/7342/5971/23309/328/10765/9759/22938/26145/9425/6497/21…
EnOC	BP	GO:0006260	DNA replication	261	0.39396	1.38043	0.00019998	0.0103767	1854/11284/25942/54617/5931/5424/79915/3159/5429/5930/5937/4774/11073/6240/90381/5428/64061/10524/4928/10432/4683/2956/2237/23244/80169/84515/4999/5932/3980/23649/6117/5879/3265/253980/604/51750/163859/25939/6749/23054/55294/3725/8243/3364/3978/83743/197342/201973/10533/9126/4175/641/51147/54921/11201/5980/9400/94/11198/5813/7014/5884/5763/5981/116447/64710/5965/5426/7157/1877/146059/1660/4673/91…
EnOC	BP	GO:0006352	DNA-templated transcription, initiation	220	0.418022	1.454	0.00019998	0.0103767	55011/595/9967/84172/9774/3164/10629/5430/6722/10923/1026/6877/10155/5436/2972/6925/11176/51586/54700/56998/7596/581/3146/9969/6882/112869/23054/9533/3725/5702/6597/10025/25885/5434/84441/2104/1387/2099/55832/1022/4851/1810/5431/7343/7005/8493/6873/5916/284119/6928/7157/2962/8148/4929/2068/5441/10849/55534/5438/29982/3172/25937/5467/10302/1025/9015/6883/7003/6256/22938/23493/64425/6598/1019/1385/…
EnOC	BP	GO:0006406	mRNA export from nucleus	98	0.467005	1.55235	0.00019998	0.0103767	23636/84271/6396/6428/10482/8086/23511/8888/2733/6426/6431/26097/4928/53981/55746/6430/8106/53371/9887/1984/55706/6429/6830/9775/29072/55110/8189/84324/10762/10250/23279/57187/23293/9984/23165/199746/10921/5976/79228/51692/26993/11338/26019/3181/79902/81929/9785/5903/55795/51362/65109/11269/8021/348995/6432/7307/10212/4927
EnOC	BP	GO:0007050	cell cycle arrest	218	0.411057	1.42933	0.00019998	0.0103767	4609/811/3276/5371/440275/5325/595/5565/51379/90480/3398/115426/835/2810/5562/208/55904/4088/1026/64223/3326/4683/5496/153090/1028/85456/274/3265/4824/163859/581/8812/57060/1820/10669/127933/51147/10498/7709/51422/4582/1022/4851/84275/5621/9585/3611/1021/7157/6154/1877/94241/10595/28956/51719/23019/9337/5604/9125/7040/1025/55771/10795/4850/7057/322/5311/23378/1843/5526/1017/6659/3624/11180/10514/…
EnOC	BP	GO:0009792	embryo development ending in birth or egg hatching	605	0.341133	1.2287	0.00019998	0.0103767	3856/207/79977/3276/3705/54663/677/57178/5460/8289/25942/64359/9620/57498/2778/1051/9221/3091/6768/1627/3235/65979/3233/4154/23081/5754/5930/374900/3231/4323/7403/824/51763/91/6722/4088/3212/9021/10512/10155/7168/7976/23648/1999/26097/23168/10658/4683/1277/1855/841/3236/2034/54700/55746/84678/5591/51098/1028/1969/1072/5932/7249/285855/4627/6830/9775/5594/10672/6615/3221/4824/10087/10568/79682/388…
EnOC	BP	GO:0010256	endomembrane system organization	398	0.362333	1.29068	0.00019998	0.0103767	7534/207/4000/2804/10564/9321/1191/8729/29911/55048/8766/10419/10972/50807/9648/5048/8615/51608/208/9820/738/10397/26509/84522/10313/9382/10142/25923/91782/6811/55654/221035/7917/57584/375056/23353/57132/26276/1785/8675/53947/9919/27243/79633/274/4627/5594/8815/60684/93643/10087/81562/55353/5605/727910/93343/23023/2934/858/93099/288/10783/22930/23141/745/8291/54874/857/221496/9980/23208/1452/8437…
EnOC	BP	GO:0010632	regulation of epithelial cell migration	201	0.400523	1.38764	0.00019998	0.0103767	207/811/6667/3091/8766/406991/10519/10000/100302263/64218/51564/6868/153090/1969/1460/56999/5581/8828/6714/51466/4233/3146/27086/55294/3725/4208/7048/5176/2185/889/9448/94/4851/9647/6672/25930/382/388/23499/23603/5578/14/6239/5025/348/9734/23616/9270/3728/1906/23328/5155/1235/7040/10982/5747/8829/29775/7057/23122/57142/4070/5641/64081/10016/9475/2260/3675/6781/25865/4215/652/6776/9564/5793/284361…
EnOC	BP	GO:0010634	positive regulation of epithelial cell migration	129	0.436392	1.47584	0.00019998	0.0103767	207/811/6667/3091/8766/406991/10519/10000/100302263/51564/6868/5581/8828/6714/4233/3146/27086/3725/7048/2185/9448/9647/382/388/5578/14/6239/5025/9734/9270/1906/23328/5155/1235/7040/10982/8829/7057/23122/57142/5641/10016/9475/2260/3675/25865/4215/652/6776/9564/284361/949/154810/25/1793/5216/7422/306/2247/8817/2475/4846/7114/152007/23332/4780/3315/10769/301/958/3673/51157/3162/5286/54566/7474/80005
EnOC	BP	GO:0015931	nucleobase-containing compound transport	216	0.395715	1.37526	0.00019998	0.0103767	9961/23636/677/4641/84271/6396/6428/10482/8086/23511/9908/11052/10128/8888/2733/3192/51042/6426/114789/6431/26097/4928/6209/53981/55032/55746/6430/8106/57510/53371/9887/1984/55706/6429/291/6830/9775/65083/6421/3692/3297/29072/55110/3178/8189/84324/7048/10762/10250/23279/5813/222962/8570/7014/84275/1660/57187/23293/9984/55186/23165/79085/199746/57724/10921/5976/79228/9793/55153/51006/51692/26993/2…
EnOC	MF	GO:0016462	pyrophosphatase activity	769	0.334195	1.20935	0.00019998	0.0103767	1854/10847/22985/55661/10856/9557/4641/54676/8833/2547/54617/2778/955/7284/79077/8766/1938/79915/1107/63971/23347/54707/390/55614/51606/122622/403/57826/8490/10521/116988/54509/11031/23221/25923/10801/391/27068/5190/140735/56681/9879/5826/4683/2956/23/9188/23303/9343/81876/1108/5878/1785/84515/11194/11056/26052/3704/9704/55083/4627/9775/10672/79665/51560/10513/5879/3265/29889/89845/51750/5890/124…
EnOC	BP	GO:0016575	histone deacetylation	72	0.49564	1.61086	0.00019998	0.0103767	25942/9219/138151/9112/51548/11176/10432/51564/1487/6421/604/122953/25836/25855/65018/5927/10474/7157/8841/5245/9734/221477/7040/23309/9759/26993/6497/25865/2005/8864/10270/83933/57504/10933/23186/79718/7422/64426/23410/3065/54531/9643
EnOC	MF	GO:0016817	hydrolase activity, acting on acid anhydrides	771	0.333343	1.20635	0.00019998	0.0103767	1854/10847/22985/55661/10856/9557/4641/54676/8833/2547/54617/2778/955/7284/79077/8766/1938/79915/1107/63971/23347/54707/390/55614/51606/122622/403/57826/8490/10521/116988/54509/11031/23221/25923/10801/391/27068/5190/140735/56681/9879/5826/4683/2956/23/9188/23303/9343/81876/1108/5878/1785/84515/11194/11056/26052/3704/9704/55083/4627/9775/10672/79665/51560/10513/5879/3265/29889/89845/51750/5890/124…
EnOC	MF	GO:0016818	hydrolase activity, acting on acid anhydrides, in phosphorus-containing anhydrides	771	0.333343	1.20635	0.00019998	0.0103767	1854/10847/22985/55661/10856/9557/4641/54676/8833/2547/54617/2778/955/7284/79077/8766/1938/79915/1107/63971/23347/54707/390/55614/51606/122622/403/57826/8490/10521/116988/54509/11031/23221/25923/10801/391/27068/5190/140735/56681/9879/5826/4683/2956/23/9188/23303/9343/81876/1108/5878/1785/84515/11194/11056/26052/3704/9704/55083/4627/9775/10672/79665/51560/10513/5879/3265/29889/89845/51750/5890/124…
EnOC	BP	GO:0017038	protein import	173	0.409253	1.40761	0.00019998	0.0103767	207/3837/23636/4000/5371/1191/9221/55705/23511/999/4088/1026/10155/5190/1432/4928/55746/3836/53371/7249/5594/728489/729540/80273/11331/10762/6774/1434/5830/55374/11142/5189/2316/7157/8841/55696/51762/348/23534/5530/84268/29103/3728/79711/948/7040/55929/5580/10440/5514/84455/51366/3839/2646/3059/3842/728489/652/26060/503542/79902/5469/9141/30000/868/9804/6850/5193/11261/5192/5903/23435/10628/8882
EnOC	BP	GO:0018393	internal peptidyl-lysine acetylation	147	0.428513	1.46137	0.00019998	0.0103767	10847/10856/55209/55011/25942/27154/84148/1386/10629/8861/54934/8888/7862/6877/4297/55683/7917/26155/10664/10524/5447/1487/23522/27097/112869/23338/8193/64769/51147/57634/1387/4582/80218/1810/9575/10474/29117/7040/55929/79960/2648/54556/200186/55689/84289/6883/322/53615/339287/4089/90780/6598/54107/7994/10933/3054/117143/80314/9913/11177/8607/5595/8202/10269/6881/408/7703/9252/6591/51773/79969/79…
EnOC	BP	GO:0018394	peptidyl-lysine acetylation	155	0.423982	1.44977	0.00019998	0.0103767	10847/10856/55209/55011/25942/27154/84148/1386/10629/5562/8861/54934/8888/7862/6877/4297/55683/7917/26155/10664/10524/5447/84681/1487/23522/27097/112869/23338/8193/64769/51147/57634/1387/4582/80218/1810/9575/10474/29117/7040/55929/79960/2648/54556/200186/55689/84289/6883/322/53615/339287/4089/90780/6659/6598/54107/7994/10933/3054/117143/80314/9913/11177/8607/5595/8202/10269/6881/408/114799/7703/9…
EnOC	CC	GO:0030027	lamellipodium	182	0.408171	1.40813	0.00019998	0.0103767	10411/10163/55740/6810/3983/4638/1500/1627/65979/84962/8476/10519/11151/999/26230/23224/8394/10109/1785/3984/1969/1072/5879/51466/59/2934/4739/8291/2185/57175/7408/6642/23022/6643/10381/11344/1803/3611/23603/146206/6624/23616/130271/9270/54434/23129/9780/5880/5747/55607/1809/322/5311/2245/23191/23516/5829/8874/351/4628/2195/3688/9564/55742/10096/55704/7248/57679/29959/221178/2017/154810/6993/8525…
EnOC	BP	GO:0031503	protein-containing complex localization	258	0.388895	1.3622	0.00019998	0.0103767	23636/11336/9321/1627/8766/1742/84271/6396/6428/10482/138151/8086/23511/3092/403/8888/2733/3192/51042/6426/6431/140735/26097/4928/6209/53981/55746/7127/6430/1785/8106/53371/51098/9887/26052/1984/55706/6429/6830/9775/65083/6421/3692/3265/22883/163/29072/55110/8189/102/84324/23059/10762/10250/51668/160622/23279/8943/9742/5813/26160/7014/112752/8100/80173/56912/26146/57187/23293/9984/23165/199746/10…
EnOC	BP	GO:0031570	DNA integrity checkpoint	148	0.42372	1.44532	0.00019998	0.0103767	3276/80279/5371/440275/5325/80254/595/835/2810/1386/51343/406991/11073/9344/51720/1026/90381/1432/4683/80198/5591/1112/51065/85456/57805/581/84444/57060/3364/9656/7155/197342/1820/27339/641/57551/10498/4582/5884/9575/7157/6154/988/91603/29980/9984/23019/9337/8451/9125/4850/7153/5514/79968/1017/6659/84446/3014/1874/25946/54962/63967/1027/8883/246175/7029/65975/79621/29883/545/7158/4436/81620/1647/…
EnOC	MF	GO:0031625	ubiquitin protein ligase binding	269	0.386618	1.35623	0.00019998	0.0103767	7534/5094/811/9810/51035/5460/5371/1191/3091/4287/7414/23197/29882/5430/9820/2308/5970/91/4088/6125/10128/1026/10155/3326/4090/7917/8454/64112/51588/55072/841/7167/92714/9025/28951/118424/155061/6714/10010/4738/55353/10576/55294/3725/7531/10783/5898/23640/2185/4055/23208/55135/4591/819/11146/1616/65018/3716/8312/6596/23113/7187/7157/7311/117584/6233/71/7520/8451/8915/8405/79139/84557/51465/8325/5…
EnOC	BP	GO:0033157	regulation of intracellular protein transport	232	0.399716	1.3935	0.00019998	0.0103767	10411/7534/23636/4641/6844/9221/2810/9648/79752/10519/89781/5562/208/23368/999/51763/7327/4088/10155/56681/1432/57602/9520/55072/54741/841/5770/10075/57510/53371/10055/9919/6830/5594/118424/3265/27429/55294/29072/7531/288/5784/127933/160622/6672/65018/10971/9776/5621/9585/11142/2316/7157/8841/55696/3745/54741/51128/9270/3728/9847/5880/948/7040/55929/7533/51465/5580/4947/3799/2064/8314/2040/84455/…
EnOC	BP	GO:0034504	protein localization to nucleus	241	0.389361	1.35984	0.00019998	0.0103767	207/3837/23636/811/4000/80279/25942/5371/9221/55705/64771/23511/999/4088/1026/3192/10155/142/23353/1432/83667/4928/1277/1855/26022/55746/3836/53371/7249/5594/51341/84445/6714/10576/729540/23515/166614/7531/23607/25885/11331/10762/6774/1434/55135/6672/55374/7704/402/7015/11142/2316/55035/7157/8841/55696/10347/6500/23534/9201/5530/84268/3728/79711/948/7040/55929/5580/9258/29775/5514/10049/1861/8445…
EnOC	BP	GO:0034976	response to endoplasmic reticulum stress	267	0.390681	1.3702	0.00019998	0.0103767	811/4000/4779/80279/51035/7094/5371/440275/595/1191/1051/1938/11253/4287/9601/23197/8795/51608/10488/116138/9820/7327/51060/550/64061/7917/83667/468/153090/5770/91304/9919/83590/201595/118424/10087/581/54499/3725/202052/7353/54956/192683/84236/857/57333/3300/7709/10955/22872/9097/56886/6464/6745/23190/7157/9797/487/10595/29982/5516/79139/1663/51465/51136/55139/10299/2137/1388/10106/7057/1861/7908…
EnOC	BP	GO:0042254	ribosome biogenesis	257	0.415224	1.45416	0.00019998	0.0103767	79033/55661/6136/54663/55011/6204/9221/22984/88745/4736/220064/25983/51504/54913/6193/9045/9092/6125/6175/10521/10607/6208/51042/6227/26155/23076/6217/57602/6209/9188/54700/81887/10200/11056/51065/26168/285855/9775/65083/3692/29889/84916/6229/6234/84231/90459/54853/50628/6223/51018/65095/2091/6155/55226/51729/55636/23195/9875/6838/9277/6128/10199/51388/55035/14/23481/51491/6154/28987/51602/54059/…
EnOC	BP	GO:0043484	regulation of RNA splicing	112	0.470906	1.57839	0.00019998	0.0103767	6625/2521/1198/58517/9967/84081/6428/4154/5430/55796/10521/3185/3192/1195/6426/3191/10922/6431/6651/23076/10658/4928/1153/1196/26528/6430/55544/55234/6429/51341/1859/79171/83759/3178/27339/79026/6732/7072/10659/51759/55696/51755/10921/284695/22938/11338/6733/3181/23543/140890/10150/84872/2081/8882/10657/6433/9733/54845/23064/23210/6432/9589/9904/708/84991/64783/3187
EnOC	BP	GO:0043543	protein acylation	225	0.394954	1.37541	0.00019998	0.0103767	10411/10847/10856/55209/55011/25942/27154/84148/1386/10629/51126/5562/84243/1743/8861/25921/2308/54934/8888/7862/6877/4297/55683/7917/26155/10664/10524/5447/84681/1487/55146/23522/27097/112869/254359/23338/8193/64769/29801/51147/57634/57551/1387/8260/81926/4582/80218/1810/9575/10474/29117/25999/80155/7040/55929/55625/79960/2648/54556/200186/55689/84289/6883/322/53615/9425/339287/4089/90780/6659/4…
EnOC	BP	GO:0043549	regulation of kinase activity	794	0.335658	1.21543	0.00019998	0.0103767	207/9961/23636/57018/10114/80279/55011/84335/2547/57498/8826/595/1191/56924/7786/51495/1742/11116/2810/84962/406991/10519/8795/2041/5562/9064/133619/51763/9344/8861/51191/219771/57826/5154/11329/9021/1026/3192/200734/64223/4296/3326/64061/90007/1432/10645/83667/1848/4683/2180/1855/9052/124997/8767/6868/4221/153090/5770/54920/8491/1398/1028/1460/10333/60/2146/7249/6188/5594/28951/3265/7410/64798/6…
EnOC	BP	GO:0043903	regulation of interspecies interactions between organisms	206	0.401552	1.39258	0.00019998	0.0103767	5371/440275/6667/5886/51495/26986/9218/3965/5430/51763/2597/10581/10155/51497/3609/684/5436/25833/23076/1072/27243/10450/9636/8815/6882/8812/3725/5702/6827/54737/103/6829/6895/2934/7155/6597/858/27350/5091/5434/857/6732/9126/23265/10410/10318/79720/4851/5431/9869/64710/55337/1660/348/22880/2962/5479/8519/5441/5438/7879/1654/1025/3249/7153/84875/2040/200316/22938/6733/140564/24138/6598/81559/3434/…
EnOC	CC	GO:0044391	ribosomal subunit	154	0.416601	1.42418	0.00019998	0.0103767	6167/6136/6204/4736/6160/6141/6222/9553/6193/9045/6125/6175/6159/6208/7818/6227/740/6217/6209/6210/6133/51065/65005/6188/285855/6229/6234/6223/64975/6155/6168/64981/84545/25873/6206/6838/6128/6166/6228/6154/7311/6233/6232/122704/51253/6201/6203/65003/6146/1654/6132/63875/6135/29088/51187/10573/64951/6170/29074/128308/219927/51318/116540/6165/6164/6138/130916/6183/64968
EnOC	BP	GO:0044774	mitotic DNA integrity checkpoint	103	0.462784	1.54325	0.00019998	0.0103767	3276/80279/5371/5325/595/835/2810/1386/406991/11073/9344/1026/90381/4683/80198/5591/1112/51065/85456/581/57060/3364/9656/7155/197342/1820/641/57551/10498/4582/5884/7157/6154/91603/29980/23019/9337/9125/4850/7153/5514/1017/6659/84446/1874/25946/54962/63967/1027/8883/246175/7029/65975/29883/4436/1647/2033/26058/4849/51512/10769/55159
EnOC	BP	GO:0044839	cell cycle G2/M phase transition	250	0.383474	1.34185	0.00019998	0.0103767	22995/80279/25942/80254/595/5693/8766/79915/10806/11116/84936/51343/84962/406991/5048/5699/22981/11073/9344/51720/219771/1026/90381/10142/10121/8454/4683/1785/10197/1112/5715/5720/5500/5890/5687/5702/3364/5692/7531/641/57551/55755/23354/1022/808/5884/8493/6873/808/11190/7157/23476/6500/11064/91603/994/29980/1454/2273/79176/5711/84930/5218/5889/9491/9814/10763/7277/5577/9793/5087/1453/1778/10540/5…
EnOC	BP	GO:0044843	cell cycle G1/S phase transition	247	0.411096	1.43774	0.00019998	0.0103767	207/4609/3276/3275/5371/5325/54617/595/8558/51379/3398/835/2810/406991/138151/1104/55904/91/1026/8454/6868/4221/5591/10197/84515/4999/51065/5932/2146/5720/85456/23649/6117/6198/581/55294/57060/11319/1820/11331/1981/4175/10498/4149/4582/1022/81610/1021/7015/5426/7157/23133/6154/29117/23476/5933/5530/5001/2273/23019/9337/8451/5777/9125/79960/1654/4850/328/91607/10106/25959/54623/25793/65992/5311/41…
EnOC	BP	GO:0048041	focal adhesion assembly	74	0.495223	1.6134	0.00019998	0.0103767	8826/84962/4323/9344/8861/4088/3911/8394/90102/5879/6714/5795/2185/6385/9448/94/9647/23499/29984/23603/79834/9270/5747/8829/7057/2039/23122/613/9475/10395/8874/1307/55920/4035/7248/7070/2017/25/6548/7422/54361/9748/387
EnOC	BP	GO:0061024	membrane organization	715	0.3339	1.20687	0.00019998	0.0103767	7534/207/811/4000/23593/6844/9527/58485/57555/1191/6810/10105/8729/1742/10972/50807/2810/6396/1386/57704/27095/27166/5048/90427/11151/375790/8615/9218/51608/1213/208/23368/10397/26509/3092/9632/11031/23221/91782/23355/10109/6811/26286/1267/928/221035/4074/310/7917/56681/375056/23353/57132/51079/64112/29928/1855/22870/841/26276/81876/1785/8675/5297/60/53947/9919/27243/26052/79633/274/4627/9185/689…
EnOC	MF	GO:0061629	RNA polymerase II-specific DNA-binding transcription factor binding	264	0.401644	1.40806	0.00019998	0.0103767	2521/23636/811/3275/80279/23269/8289/25942/1051/6667/64324/3091/9967/2353/3159/1386/23081/9219/3164/9112/8861/5970/6722/4088/142/8904/9325/11176/10524/1432/221037/1108/60/5932/9612/161882/51341/7041/6714/135112/4824/27086/5687/9969/6882/23054/3725/6597/10025/11331/133522/6774/10865/1387/25855/2099/9730/1022/1616/2274/5916/10474/79365/405/8841/307/8204/5933/4929/23028/3728/3172/23019/8915/5467/559…
EnOC	CC	GO:0061695	transferase complex, transferring phosphorus-containing groups	243	0.389008	1.35928	0.00019998	0.0103767	57169/55209/5261/595/5424/5565/84172/6917/10629/5562/5430/91/219771/9021/1026/6877/23248/5428/79871/5436/23168/83667/81887/5293/23649/51341/3480/27097/6882/8812/9533/8621/25885/7405/5434/51422/5980/9400/1022/94/5214/2067/23085/5431/9776/9821/54108/6873/1021/10474/7015/5426/7157/5635/2962/2068/51719/1147/5441/10849/5438/29982/51755/2648/5218/1025/5256/55703/203228/6883/5291/54623/80349/22938/4172/…
EnOC	BP	GO:0070925	organelle assembly	764	0.334458	1.21005	0.00019998	0.0103767	3856/3837/23636/22995/6136/80254/54617/116840/6204/9321/57555/8558/3983/80153/55048/8766/10806/11116/50807/5048/89781/11151/5562/11273/22981/1104/8086/23126/9908/10807/6193/6722/6125/23224/403/6175/3911/64422/6208/3192/10142/7168/9657/10801/91782/9696/10121/140735/57132/23130/51524/6209/10432/152185/26065/6674/1153/81876/1785/51098/25814/80152/79874/51065/636/340061/27243/6188/3692/755/84445/6714…
EnOC	BP	GO:0071427	mRNA-containing ribonucleoprotein complex export from nucleus	98	0.467005	1.55235	0.00019998	0.0103767	23636/84271/6396/6428/10482/8086/23511/8888/2733/6426/6431/26097/4928/53981/55746/6430/8106/53371/9887/1984/55706/6429/6830/9775/29072/55110/8189/84324/10762/10250/23279/57187/23293/9984/23165/199746/10921/5976/79228/51692/26993/11338/26019/3181/79902/81929/9785/5903/55795/51362/65109/11269/8021/348995/6432/7307/10212/4927
EnOC	BP	GO:0071824	protein-DNA complex subunit organization	233	0.402243	1.40248	0.00019998	0.0103767	10847/4609/9557/55011/8289/54617/5931/3159/10629/3021/23126/8888/64061/142/2972/6925/10664/11176/29855/54700/6601/50809/80152/266812/9025/6830/6117/23522/3146/79682/6882/112869/5702/29072/3005/83743/3070/6597/4175/2099/55832/1022/23421/1616/11198/1810/7343/5893/1643/6928/7157/7311/55320/196528/6233/4673/2068/6046/8451/79711/23523/55929/6605/6603/6883/54623/54069/4172/23493/64425/6598/8971/1385/54…
EnOC	BP	GO:0071897	DNA biosynthetic process	180	0.408433	1.40821	0.00019998	0.0103767	79977/4609/11284/5424/5429/25970/1026/3192/5428/3326/5073/79618/10728/4221/65057/80169/2264/9887/85456/5594/3980/23649/9636/6117/6714/10576/3178/3978/7353/201973/2185/7084/64855/55135/55226/54921/3183/11201/5980/94/3184/7014/9100/9894/5981/54108/26277/7015/22890/5426/7157/7311/6233/5245/5609/7520/54433/54552/23293/27000/5155/55512/84875/1843/286826/143/27434/3181/64282/25865/10694/54107/10714/269…
EnOC	BP	GO:0072331	signal transduction by p53 class mediator	256	0.404742	1.41743	0.00019998	0.0103767	207/3276/80279/5371/5325/5931/83596/5565/10419/79915/835/2810/1107/406991/9219/22925/204851/5562/23368/11073/10397/6125/7862/1026/6877/200734/55702/7917/26155/10524/1432/83667/4683/54700/1108/79813/51065/1460/5932/85456/1859/6117/6615/581/6882/6749/64065/57060/3364/1820/2309/64769/641/51147/10498/51422/4582/11198/6672/5884/9100/3090/8493/6873/7157/6154/117584/29117/23612/94241/4839/8148/23028/230…
EnOC	CC	GO:0090575	RNA polymerase II transcription regulator complex	153	0.414523	1.4165	0.00019998	0.0103767	1051/3091/2353/3159/83463/6917/10629/8861/4088/6877/3192/10155/6925/9325/468/6929/6421/27097/6882/3725/6774/10498/4149/4802/1022/5451/2067/6873/5916/10474/405/7157/2962/2068/5467/51741/2648/1388/5087/6883/7003/6256/4089/90780/7090/6938/4801/1385/607/730394/10001/3219/865/1874/2965/1871/3182/3726/6257/6881/9282/1499/7421/5925/64210/129685/2968/4800/2071/5914/7029/466/1649/7376/51003/2072/6884/6934…
EnOC	BP	GO:0198738	cell-cell signaling by wnt	485	0.347538	1.24486	0.00019998	0.0103767	55182/10856/64359/9620/51421/595/5330/5693/1500/5754/6259/5699/5562/1213/7403/5204/8861/2308/4088/219771/5331/23112/245973/7976/8454/1432/23168/9275/1277/1855/51588/153090/83439/10197/56998/27161/5715/1460/7249/5720/7041/5879/57805/163/84445/6714/4233/57690/5687/128272/85458/5702/5692/6597/2309/65981/7301/857/7128/79705/6789/166/1452/9559/2099/57658/4776/4851/25930/8312/3090/9736/23499/5916/3611/…
EnOC	BP	GO:1901988	negative regulation of cell cycle phase transition	228	0.401855	1.40017	0.00019998	0.0103767	3276/677/3275/80279/5371/5325/595/5693/84936/835/2810/51343/406991/5699/678/138151/11073/9344/51720/1026/90381/3550/8454/4683/4221/5591/10197/1112/51065/5715/2146/5720/85456/56984/581/5687/57060/5702/131601/3364/5692/1820/7756/641/10403/57551/55755/10498/4582/5884/1021/84861/7157/6154/29117/5933/6500/91603/29980/2273/23019/9337/9125/5711/79960/9491/4850/91607/10106/25959/25793/5311/1843/5695/9184…
EnOC	BP	GO:1901991	negative regulation of mitotic cell cycle phase transition	215	0.410331	1.42587	0.00019998	0.0103767	3276/677/3275/80279/5371/5325/595/5693/84936/835/2810/406991/5699/678/138151/11073/9344/1026/90381/3550/8454/4683/5591/10197/1112/51065/5715/2146/5720/85456/56984/581/5687/57060/5702/131601/3364/5692/1820/7756/641/10403/57551/55755/10498/4582/5884/1021/84861/7157/6154/29117/5933/6500/91603/29980/2273/23019/9337/9125/5711/79960/9491/4850/91607/10106/25959/25793/5311/1843/5695/9184/1017/6659/1019/8…
EnOC	BP	GO:2000045	regulation of G1/S transition of mitotic cell cycle	144	0.429407	1.46252	0.00019998	0.0103767	207/3276/3275/5371/5325/54617/595/8558/3398/835/2810/406991/138151/55904/1026/6868/5591/10197/51065/2146/5720/85456/581/57060/11319/1820/1981/10498/4582/1021/7015/7157/6154/29117/5933/2273/23019/9337/8451/5777/9125/79960/1654/4850/328/91607/10106/25959/25793/5311/1017/6659/1019/10263/1874/25946/8737/1027/5962/58190/5925/10385/8450/1032/246175/7029/1029/29883/81853/1647/2033/26058/10217/4849/51512…
EnOC	BP	GO:0043631	RNA polyadenylation	41	0.558712	1.72967	0.00020008	0.0103767	9810/79869/1479/64852/26986/22828/11052/53981/3297/6829/8189/80336/6626/10978/1025/54623/51692/11051/351/64282/23144/29101/79882/10914/87178/9646/56254/904
EnOC	BP	GO:0000075	cell cycle checkpoint	206	0.395206	1.37057	0.00029997	0.0140111	3276/80279/5371/440275/5325/80254/595/84936/835/2810/1386/51343/406991/11073/9344/51720/1026/90381/3550/1432/55055/4683/80198/9735/5591/1112/51065/85456/56984/3265/57805/581/84444/57060/3364/9656/7155/197342/1820/27339/65123/7756/641/10403/57551/55755/10498/4582/5884/9575/84861/7157/6154/9587/988/91603/29980/55743/9984/23019/9337/8451/9125/7040/5546/64858/4850/7153/5514/1843/79968/9184/1017/6659/…
EnOC	BP	GO:0000077	DNA damage checkpoint	136	0.428505	1.45428	0.00029997	0.0140111	3276/80279/5371/440275/5325/80254/595/835/2810/1386/51343/406991/9344/51720/1026/1432/4683/80198/5591/1112/51065/85456/57805/581/84444/57060/3364/9656/197342/1820/27339/641/57551/10498/4582/5884/9575/7157/6154/988/91603/29980/9984/23019/9337/8451/9125/4850/5514/79968/1017/6659/84446/3014/1874/25946/54962/63967/1027/246175/7029/65975/79621/29883/545/7158/4436/1647/2033/26058/4849/51512/10769/55159…
EnOC	BP	GO:0000086	G2/M transition of mitotic cell cycle	233	0.389228	1.3571	0.00029997	0.0140111	22995/80279/25942/80254/595/5693/8766/10806/11116/84936/84962/406991/5048/5699/22981/11073/9344/219771/1026/90381/10142/10121/8454/4683/1785/10197/1112/5715/5720/5500/5890/5687/5702/3364/5692/7531/641/57551/55755/23354/1022/808/5884/8493/6873/808/11190/23476/6500/11064/91603/994/29980/1454/2273/79176/5711/84930/5218/5889/9491/9814/10763/7277/5577/9793/5087/1453/1778/10540/5116/5695/10133/1017/803…
EnOC	BP	GO:0001701	in utero embryonic development	355	0.359723	1.27557	0.00029997	0.0140111	3856/207/79977/3276/54663/677/57178/5460/25942/64359/57498/1051/3091/6768/1627/4154/23081/5930/374900/7403/824/51763/91/6722/4088/9021/10155/7168/1999/26097/23168/4683/841/2034/54700/1028/5932/285855/4627/6830/5594/10672/6615/10087/10568/3880/201895/3491/3297/5702/29072/60625/102/7048/27339/1909/6789/29123/55636/6746/80790/3633/94/4851/9817/26469/3280/27173/405/6928/23250/9644/7157/91603/84295/20…
EnOC	MF	GO:0003727	single-stranded RNA binding	82	0.465723	1.52809	0.00029997	0.0140111	1975/26986/5937/51663/3185/3192/55342/3609/5436/26065/1153/26528/27161/124540/5939/10450/9775/6827/3178/7072/9987/3183/6631/80336/1660/192669/6201/7555/1663/1654/57332/26523/11338/54596/24138/4440/10492/79882/23435/10657/219988/6310/23210/79132/87178/5394/55601/3187/301/23217/5935/105/5433/129563
EnOC	BP	GO:0009411	response to UV	133	0.427179	1.44747	0.00029997	0.0140111	207/4609/10856/5603/5371/440275/54617/595/5424/5429/90427/5562/5970/1026/142/26155/51435/7528/1153/468/2956/2237/4221/8491/57805/163859/581/400410/3364/201973/84236/1387/4776/2067/842/1643/22890/7157/847/6154/9683/94241/57654/5609/2068/23028/79913
EnOC	BP	GO:0009896	positive regulation of catabolic process	397	0.361575	1.28794	0.00029997	0.0140111	207/9810/25976/677/440275/5261/55187/10241/55147/1191/3091/5886/26986/4287/51343/79068/5562/678/255488/25897/208/9528/2308/26086/148022/6811/23112/5436/7917/10524/10645/83667/51079/1855/8767/153090/5770/91304/27161/340061/152503/1612/7249/5581/28951/51667/154214/54832/57690/581/3146/51441/400410/55294/3297/6829/27244/64110/22930/7405/2309/23640/2185/857/7128/10533/9706/6642/26137/1452/3300/11140/…
EnOC	BP	GO:0010594	regulation of endothelial cell migration	142	0.420894	1.43244	0.00029997	0.0140111	207/811/6667/3091/406991/10519/10000/100302263/64218/51564/6868/153090/1969/1460/56999/8828/4233/3146/27086/55294/4208/5176/2185/889/94/4851/6672/388/5578/14/5025/348/9734/23616/9270/3728/1906/23328/5155/7040/5747/8829/29775/7057/5641/10016/9475/2260/6781/25865/4215/652/6776/9564/284361/949/154810/25/161742/2013/7422/306/2247/387/8817/4846/7114/4780/3315/285/10769/301/958/51157/3162/5286/5607/747…
EnOC	BP	GO:0010631	epithelial cell migration	259	0.381842	1.33776	0.00029997	0.0140111	207/811/6667/3091/8766/406991/3164/10519/10000/6722/100302263/64218/375056/51564/6868/153090/1969/1460/56999/5581/4627/29941/8828/6714/51466/4233/3146/27086/55294/3725/4208/7048/5176/2185/57175/889/9448/94/4851/9647/6672/25930/382/388/23499/1803/23603/5578/14/6239/4017/5025/348/9734/23616/9270/3728/1906/23328/23129/5155/1235/5467/7040/10982/5747/8829/25959/29775/7057/23122/57142/4070/9839/5641/64…
EnOC	BP	GO:0016055	Wnt signaling pathway	483	0.347	1.24288	0.00029997	0.0140111	55182/10856/64359/9620/51421/595/5330/5693/1500/5754/6259/5699/5562/1213/7403/5204/8861/2308/4088/219771/5331/23112/245973/7976/8454/1432/23168/9275/1277/1855/51588/153090/83439/10197/56998/27161/5715/1460/7249/5720/7041/5879/57805/163/84445/6714/4233/57690/5687/128272/85458/5702/5692/6597/2309/65981/7301/857/7128/79705/6789/166/1452/9559/2099/57658/4776/4851/8312/3090/9736/23499/5916/3611/4192/7…
EnOC	CC	GO:0016363	nuclear matrix	102	0.459094	1.5295	0.00029997	0.0140111	3856/4670/10856/5371/84148/1051/4287/22828/84844/3192/7528/51588/4221/1460/1072/9612/6314/6421/7041/5687/1822/23515/8243/11331/10250/6732/9126/641/26277/240/7157/22880/9984/5580/55269/284695/26747/26993/22938/790/59348/3181/10270/4968/9360/8507/7011/6002/8607/1609/6310
[truncated: 1,404 more rows]
