# Supplementary material for: chromMAGMA: regulatory element-centric interrogation of risk variants
Source: Life Sci Alliance. 2022 Jul 1;5(10):e202201446. doi: 10.26508/lsa.202201446 (PMC9251535; doi:10.26508/lsa.202201446)
Supplement: Supplementary file 6 [file LSA-2022-01446_TableS6.xlsx]

## Sheet: ST6
Super-enhancer associated TFs	Histotype
JUNB	CCOC
FOS	CCOC
IRF1	CCOC
RARA	CCOC
ARID5B	CCOC
SMAD3	CCOC
KLF13	CCOC
KLF9	CCOC
ZNF217	CCOC
KLF6	CCOC
MNT	CCOC
FOSL2	CCOC
MEF2D	CCOC
FOXO3	CCOC
EPAS1	CCOC
BCL6	CCOC
TGIF1	CCOC
FOXK1	CCOC
ZNF710	CCOC
BHLHE40	CCOC
NR2F2	CCOC
AKNA	CCOC
NFE2L2	CCOC
SNAI1	CCOC
RUNX1	CCOC
RERE	CCOC
ZNF395	CCOC
UBTF	CCOC
SKI	CCOC
CSRNP1	CCOC
KDM2B	CCOC
ZBTB7A	CCOC
SPEN	CCOC
CXXC5	CCOC
CUX1	CCOC
SPI1	CCOC
GATAD2B	CCOC
HIVEP2	CCOC
FOXP1	CCOC
SREBF1	CCOC
RREB1	CCOC
ARID1A	CCOC
ID3	CCOC
NR4A2	CCOC
ZBTB1	CCOC
ZBTB25	CCOC
ARID5A	CCOC
NR1D1	CCOC
KLF2	CCOC
MYC	CCOC
AEBP1	CCOC
ZBTB7B	CCOC
MLXIP	CCOC
SP1	CCOC
CEBPB	CCOC
NFIC	CCOC
FOXO1	CCOC
JUND	CCOC
DOT1L	CCOC
HOXA2	CCOC
HOXA3	CCOC
ID2	CCOC
ELF4	CCOC
JUN	CCOC
MEIS1	CCOC
EGR1	CCOC
RXRA	CCOC
ERF	CCOC
MAFK	CCOC
NFIB	CCOC
GATAD2A	CCOC
ID1	CCOC
FOSL1	CCOC
ARID1B	CCOC
ETS2	CCOC
CREB3L1	CCOC
RELA	CCOC
STAT6	CCOC
ZNF526	CCOC
DRAP1	CCOC
TSHZ1	CCOC
KLF11	CCOC
BAZ2A	CCOC
ZSCAN10	CCOC
SOX4	CCOC
HIF1A	CCOC
PAX8	CCOC
HMGA1	CCOC
SRF	CCOC
ZNF276	CCOC
FOXR1	CCOC
LYL1	CCOC
SGSM2	CCOC
ZFP62	CCOC
MLX	CCOC
STAT3	CCOC
ZNF541	CCOC
HES7	CCOC
RCOR1	CCOC
ZNF385A	CCOC
CREB3L4	CCOC
E2F2	CCOC
NR4A1	CCOC
FOSB	CCOC
ZNF792	CCOC
THRA	CCOC
ZNF283	CCOC
TIGD3	CCOC
BCL6B	CCOC
KCMF1	CCOC
POU3F1	CCOC
SP7	CCOC
USF1	CCOC
ZNF22	CCOC
PCGF2	CCOC
HOXA6	CCOC
HOXA5	CCOC
HOXA7	CCOC
HOXA1	CCOC
HOXA4	CCOC
CAMTA2	CCOC
ZGPAT	CCOC
SLC2A4RG	CCOC
CIC	CCOC
BRF2	CCOC
CENPB	CCOC
CENPA	CCOC
PATZ1	CCOC
THAP3	CCOC
ZBTB48	CCOC
DPF1	CCOC
ZNF114	CCOC
SNAI3	CCOC
ATF4	CCOC
ZNF213	CCOC
ZNF205	CCOC
PA2G4	CCOC
FLYWCH1	CCOC
IRF3	CCOC
PRR12	CCOC
GLIS2	CCOC
TFAP4	CCOC
HIC1	CCOC
HNF1B	CCOC
HOXB6	CCOC
HOXB7	CCOC
HOXB8	CCOC
MAFF	CCOC
ELF3	CCOC
ZNF503	CCOC
SOX17	CCOC
TFAP2A	CCOC
MECOM	CCOC
HOXB5	CCOC
ZNF517	CCOC
HES1	CCOC
GATA2	CCOC
PKNOX1	CCOC
RBPJL	CCOC
HNF1A	CCOC
NR2F6	CCOC
HOXD10	CCOC
HOXD9	CCOC
ZIC2	CCOC
ZIC5	CCOC
HOXB2	CCOC
TBX2	CCOC
EHF	CCOC
ARID3A	CCOC
AHDC1	CCOC
HOXB4	CCOC
SALL1	CCOC
ELK4	CCOC
FOXJ1	CCOC
ZNF575	CCOC
ZNF787	CCOC
GMEB2	CCOC
PRRX2	CCOC
MBD6	CCOC
DDIT3	CCOC
SIX5	CCOC
GTF2IRD1	CCOC
USF2	CCOC
RARG	CCOC
KLF16	CCOC
TFCP2L1	CCOC
ZNF7	CCOC
DEAF1	CCOC
GATA4	CCOC
ZFHX3	CCOC
SOX12	CCOC
HOXB3	CCOC
HOXB9	CCOC
CREB3L3	CCOC
ZNF34	CCOC
ZNF251	CCOC
ZNF707	CCOC
RAX2	CCOC
DLX3	CCOC
ZNF468	CCOC
ZNF816	CCOC
ZNF320	CCOC
HOXD4	CCOC
HOXD12	CCOC
EVX2	CCOC
HOXD11	CCOC
HOXD3	CCOC
HOXD13	CCOC
HOXD8	CCOC
HOXB1	CCOC
TBX4	CCOC
HOXA9	CCOC
ZNF444	CCOC
ZFP41	CCOC
GLI4	CCOC
HES6	CCOC
ZBTB46	CCOC
TET3	CCOC
ZNF740	CCOC
TAL1	CCOC
HES5	CCOC
ZHX3	CCOC
ANKZF1	CCOC
HSF5	CCOC
YBX2	CCOC
TEF	CCOC
ZNF696	CCOC
FOXH1	CCOC
SALL4	CCOC
MEF2A	CCOC
TCF7L1	CCOC
ZNF552	CCOC
GTF2I	CCOC
VEZF1	CCOC
FOXC1	CCOC
HIVEP3	CCOC
ZNF524	CCOC
FIZ1	CCOC
IRF8	CCOC
TIGD5	CCOC
NACC2	CCOC
OVOL1	CCOC
IRX3	CCOC
MAFG	CCOC
CENPBD1	CCOC
HES4	CCOC
ZNF586	CCOC
ZNF587	CCOC
ZNF784	CCOC
ZNF580	CCOC
ZNF581	CCOC
ZNF865	CCOC
ZNF689	CCOC
SRCAP	CCOC
ELF2	CCOC
SETDB1	CCOC
ZNF778	CCOC
JUNB	EnOC
FOS	EnOC
IRF1	EnOC
RARA	EnOC
RFX2	EnOC
SMAD3	EnOC
KLF13	EnOC
KLF9	EnOC
ZNF217	EnOC
KLF6	EnOC
ETS1	EnOC
MNT	EnOC
FOSL2	EnOC
MEF2D	EnOC
FOXO3	EnOC
BCL6	EnOC
TGIF1	EnOC
ZBTB38	EnOC
FOXK1	EnOC
ZNF710	EnOC
BHLHE40	EnOC
NR2F2	EnOC
AKNA	EnOC
KLF7	EnOC
IRF2	EnOC
NFE2L2	EnOC
NAIF1	EnOC
RUNX1	EnOC
RERE	EnOC
UBTF	EnOC
SKI	EnOC
CSRNP1	EnOC
ZBTB7A	EnOC
SPEN	EnOC
CXXC5	EnOC
XBP1	EnOC
SPI1	EnOC
GATAD2B	EnOC
HIVEP2	EnOC
CEBPD	EnOC
SREBF1	EnOC
NFIL3	EnOC
RREB1	EnOC
ARID1A	EnOC
ID3	EnOC
NR4A2	EnOC
ZBTB1	EnOC
ZBTB25	EnOC
ARID5A	EnOC
NR1D1	EnOC
TSC22D3	EnOC
ZBTB7B	EnOC
MLXIP	EnOC
KLF10	EnOC
SP1	EnOC
CEBPB	EnOC
NFIC	EnOC
FOXO1	EnOC
ETV6	EnOC
JUND	EnOC
DOT1L	EnOC
ID2	EnOC
ELF4	EnOC
JUN	EnOC
MEIS1	EnOC
RXRA	EnOC
ERF	EnOC
MAFK	EnOC
GATAD2A	EnOC
ID1	EnOC
FOSL1	EnOC
ETS2	EnOC
RELA	EnOC
BHLHE41	EnOC
STAT6	EnOC
ZNF526	EnOC
TSHZ1	EnOC
BAZ2A	EnOC
SOX4	EnOC
HIF1A	EnOC
PAX8	EnOC
HMGA1	EnOC
SRF	EnOC
FOXR1	EnOC
LYL1	EnOC
SGSM2	EnOC
ZFP62	EnOC
HES7	EnOC
CREB3L4	EnOC
E2F2	EnOC
NR4A1	EnOC
FOSB	EnOC
ZNF792	EnOC
THRA	EnOC
TIGD3	EnOC
BCL6B	EnOC
KCMF1	EnOC
SP7	EnOC
USF1	EnOC
ZNF22	EnOC
JRKL	EnOC
PCGF2	EnOC
CAMTA2	EnOC
ZGPAT	EnOC
SLC2A4RG	EnOC
CIC	EnOC
ZNF428	EnOC
PATZ1	EnOC
THAP3	EnOC
ZBTB48	EnOC
DPF1	EnOC
ZNF114	EnOC
SNAI3	EnOC
ATF4	EnOC
ZNF213	EnOC
ZNF205	EnOC
AKAP8	EnOC
IRF3	EnOC
PRR12	EnOC
GLIS2	EnOC
TFAP4	EnOC
HIC1	EnOC
HNF1B	EnOC
HOXB6	EnOC
HOXB7	EnOC
HOXB8	EnOC
MAFF	EnOC
ELF3	EnOC
ZNF503	EnOC
SOX17	EnOC
TFAP2A	EnOC
MECOM	EnOC
HOXB5	EnOC
HES1	EnOC
RBPJL	EnOC
EMX2	EnOC
NR2F6	EnOC
HOXD10	EnOC
HOXD9	EnOC
HOXB2	EnOC
TBX2	EnOC
EHF	EnOC
AHDC1	EnOC
ZBTB4	EnOC
HOXB4	EnOC
FOXJ1	EnOC
ZNF787	EnOC
SOX13	EnOC
GMEB2	EnOC
PRRX2	EnOC
MBD6	EnOC
DDIT3	EnOC
SIX5	EnOC
GTF2IRD1	EnOC
RARG	EnOC
KLF16	EnOC
ZFHX3	EnOC
SOX12	EnOC
HOXB3	EnOC
HOXB9	EnOC
ZNF707	EnOC
DLX3	EnOC
ZNF816	EnOC
ZNF320	EnOC
HOXD4	EnOC
HOXD12	EnOC
HOXD11	EnOC
HOXD3	EnOC
HOXD13	EnOC
HOXD8	EnOC
DNMT1	EnOC
HOXB1	EnOC
TBX4	EnOC
SPZ1	EnOC
ZNF444	EnOC
HES6	EnOC
ZBTB46	EnOC
HES5	EnOC
ANKZF1	EnOC
YBX2	EnOC
FOXH1	EnOC
MEF2A	EnOC
ZNF750	EnOC
MAZ	EnOC
ZNF552	EnOC
GTF2I	EnOC
VEZF1	EnOC
HIVEP3	EnOC
TIGD5	EnOC
ZNF414	EnOC
OVOL1	EnOC
HOXD1	EnOC
POU5F1	EnOC
ZNF586	EnOC
ZNF587	EnOC
ZNF776	EnOC
NFIX	EnOC
GZF1	EnOC
KDM2A	EnOC
CASZ1	EnOC
TBX6	EnOC
TEAD3	EnOC
ZNF516	EnOC
PPARA	EnOC
SPDEF	EnOC
SNAPC2	EnOC
DBP	EnOC
ZBTB45	EnOC
ZNF628	EnOC
TCFL5	EnOC
ZNF565	EnOC
ZNF146	EnOC
MZF1	EnOC
ESRRA	EnOC
FOXK2	EnOC
RCOR2	EnOC
TCF3	EnOC
ETV4	EnOC
ZNF598	EnOC
VDR	EnOC
JUNB	HGSOC
FOS	HGSOC
IRF1	HGSOC
RARA	HGSOC
ARID5B	HGSOC
SMAD3	HGSOC
KLF13	HGSOC
KLF9	HGSOC
ZNF217	HGSOC
KLF6	HGSOC
ETS1	HGSOC
MNT	HGSOC
FOSL2	HGSOC
MEF2D	HGSOC
FOXO3	HGSOC
EPAS1	HGSOC
BCL6	HGSOC
TGIF1	HGSOC
ZBTB38	HGSOC
FOXK1	HGSOC
ZNF710	HGSOC
MBNL2	HGSOC
BHLHE40	HGSOC
NR2F2	HGSOC
GATA6	HGSOC
KLF7	HGSOC
IRF2	HGSOC
NFE2L2	HGSOC
NAIF1	HGSOC
RUNX1	HGSOC
RERE	HGSOC
SKI	HGSOC
CSRNP1	HGSOC
KLF3	HGSOC
ZBTB7A	HGSOC
SPEN	HGSOC
CXXC5	HGSOC
XBP1	HGSOC
GATAD2B	HGSOC
HIVEP2	HGSOC
CEBPD	HGSOC
WT1	HGSOC
SREBF1	HGSOC
RREB1	HGSOC
ARID1A	HGSOC
NR4A2	HGSOC
ZBTB1	HGSOC
ZBTB25	HGSOC
NR1D1	HGSOC
MYC	HGSOC
TSC22D2	HGSOC
ZBTB7B	HGSOC
MLXIP	HGSOC
KLF10	HGSOC
SP1	HGSOC
ARID2	HGSOC
CEBPB	HGSOC
NFIC	HGSOC
HIVEP1	HGSOC
FOXO1	HGSOC
ETV6	HGSOC
JUND	HGSOC
ID2	HGSOC
ZBTB16	HGSOC
ELF4	HGSOC
JUN	HGSOC
MEIS1	HGSOC
RXRA	HGSOC
ERF	HGSOC
SP3	HGSOC
MAFK	HGSOC
NFIB	HGSOC
GATAD2A	HGSOC
FOSL1	HGSOC
ARID1B	HGSOC
RELA	HGSOC
BHLHE41	HGSOC
NFIA	HGSOC
STAT6	HGSOC
SP100	HGSOC
ZNF526	HGSOC
BAZ2A	HGSOC
SOX4	HGSOC
ZNF608	HGSOC
HIF1A	HGSOC
PAX8	HGSOC
HMGA1	HGSOC
FOXR1	HGSOC
LYL1	HGSOC
SGSM2	HGSOC
ZFP62	HGSOC
MLX	HGSOC
HES7	HGSOC
CREB3L4	HGSOC
POU2F3	HGSOC
NR4A1	HGSOC
FOSB	HGSOC
ZNF792	HGSOC
THRA	HGSOC
ZNF283	HGSOC
TIGD3	HGSOC
BCL6B	HGSOC
KCMF1	HGSOC
SP7	HGSOC
NFE2L3	HGSOC
ZNF22	HGSOC
JRKL	HGSOC
PCGF2	HGSOC
CIC	HGSOC
ELF1	HGSOC
PATZ1	HGSOC
DPF1	HGSOC
ATF4	HGSOC
TMF1	HGSOC
ZNF774	HGSOC
GLIS2	HGSOC
TFAP4	HGSOC
MAX	HGSOC
MAFF	HGSOC
ELF3	HGSOC
ZNF503	HGSOC
SOX17	HGSOC
TFAP2A	HGSOC
MECOM	HGSOC
HES1	HGSOC
SOX18	HGSOC
RBPJL	HGSOC
EMX2	HGSOC
PLAGL2	HGSOC
NR2F6	HGSOC
HOXD10	HGSOC
HOXD9	HGSOC
GPBP1	HGSOC
EHF	HGSOC
AHDC1	HGSOC
PBX2	HGSOC
FOXJ1	HGSOC
PRRX2	HGSOC
MBD6	HGSOC
DDIT3	HGSOC
SIX5	HGSOC
GLIS3	HGSOC
GTF2IRD1	HGSOC
RARG	HGSOC
REPIN1	HGSOC
ZNF7	HGSOC
SOX12	HGSOC
ZNF250	HGSOC
ZNF707	HGSOC
DLX3	HGSOC
HOXD4	HGSOC
HOXD11	HGSOC
HOXD3	HGSOC
HOXD8	HGSOC
HOXB1	HGSOC
HES6	HGSOC
ZBTB46	HGSOC
TET3	HGSOC
ZNF740	HGSOC
HES5	HGSOC
ZNF775	HGSOC
ANKZF1	HGSOC
GTF2I	HGSOC
VEZF1	HGSOC
HIVEP3	HGSOC
HOXD1	HGSOC
HES4	HGSOC
POU5F1	HGSOC
SRCAP	HGSOC
NFIX	HGSOC
GZF1	HGSOC
KDM2A	HGSOC
CASZ1	HGSOC
CAMTA1	HGSOC
TFEB	HGSOC
TBX6	HGSOC
TEAD3	HGSOC
PHOX2A	HGSOC
TSC22D1	HGSOC
NFATC4	HGSOC
ESRRA	HGSOC
DMRTB1	HGSOC
CREB3	HGSOC
MXI1	HGSOC
RCOR2	HGSOC
KLF5	HGSOC
PBX1	HGSOC
GRHL2	HGSOC
TEAD1	HGSOC
BAZ2B	HGSOC
ESR1	HGSOC
IKZF2	HGSOC
NR2E3	HGSOC
RFX1	HGSOC
ZBTB7C	HGSOC
ZBTB22	HGSOC
NFX1	HGSOC
HMG20A	HGSOC
SP2	HGSOC
ETV3	HGSOC
RFX3	HGSOC
ETV3L	HGSOC
ZEB2	MOC
JUNB	MOC
FOS	MOC
IRF1	MOC
RARA	MOC
SMAD3	MOC
KLF13	MOC
KLF9	MOC
ZNF217	MOC
KLF6	MOC
MNT	MOC
FOSL2	MOC
MEF2D	MOC
FOXO3	MOC
EPAS1	MOC
BCL6	MOC
TGIF1	MOC
ZBTB38	MOC
FOXK1	MOC
ZNF710	MOC
BHLHE40	MOC
NR2F2	MOC
AKNA	MOC
GATA6	MOC
IRF2	MOC
NFE2L2	MOC
NAIF1	MOC
RUNX1	MOC
RERE	MOC
ZNF395	MOC
UBTF	MOC
SKI	MOC
CSRNP1	MOC
KLF3	MOC
ZBTB7A	MOC
SPEN	MOC
CXXC5	MOC
XBP1	MOC
SPI1	MOC
HIVEP2	MOC
CEBPD	MOC
FOXP1	MOC
SREBF1	MOC
RREB1	MOC
ARID1A	MOC
ID3	MOC
NR4A2	MOC
ZBTB1	MOC
ZBTB25	MOC
NR1D1	MOC
ZBTB7B	MOC
MLXIP	MOC
SP1	MOC
ARID2	MOC
CEBPB	MOC
NFIC	MOC
FOXO1	MOC
ETV6	MOC
JUND	MOC
DOT1L	MOC
ID2	MOC
JUN	MOC
MEIS1	MOC
RXRA	MOC
ERF	MOC
SP3	MOC
MAFK	MOC
NFIB	MOC
GATAD2A	MOC
ID1	MOC
FOSL1	MOC
ARID1B	MOC
ETS2	MOC
CREB3L1	MOC
RELA	MOC
BHLHE41	MOC
ZNF511	MOC
STAT6	MOC
ZNF526	MOC
DRAP1	MOC
TSHZ1	MOC
BAZ2A	MOC
SOX4	MOC
HIF1A	MOC
PAX8	MOC
FOXR1	MOC
LYL1	MOC
SGSM2	MOC
ZFP62	MOC
ZNF541	MOC
HES7	MOC
RCOR1	MOC
E2F2	MOC
NR4A1	MOC
FOSB	MOC
MESP2	MOC
THRA	MOC
ZNF283	MOC
TIGD3	MOC
BCL6B	MOC
KCMF1	MOC
SP7	MOC
USF1	MOC
JRKL	MOC
PCGF2	MOC
ZGPAT	MOC
SLC2A4RG	MOC
CIC	MOC
BRF2	MOC
ZNF428	MOC
CENPB	MOC
PATZ1	MOC
THAP3	MOC
ZBTB48	MOC
DPF1	MOC
ZNF114	MOC
ATF4	MOC
ZNF213	MOC
ZNF205	MOC
AKAP8	MOC
PA2G4	MOC
IRF3	MOC
PRR12	MOC
GLIS2	MOC
HIC1	MOC
HNF1B	MOC
HOXB6	MOC
HOXB7	MOC
HOXB8	MOC
MAFF	MOC
ELF3	MOC
ZNF503	MOC
TFAP2A	MOC
MECOM	MOC
HOXB5	MOC
HES1	MOC
GATA2	MOC
RBPJL	MOC
HNF1A	MOC
NR2F6	MOC
HOXB2	MOC
EHF	MOC
AHDC1	MOC
HOXB4	MOC
SOX13	MOC
PRRX2	MOC
MBD6	MOC
DDIT3	MOC
SIX5	MOC
RARG	MOC
KLF16	MOC
REPIN1	MOC
DEAF1	MOC
GATA4	MOC
ZFHX3	MOC
HOXB3	MOC
HOXB9	MOC
ZNF707	MOC
RAX2	MOC
ZNF816	MOC
ZNF320	MOC
HOXB1	MOC
HES6	MOC
TET3	MOC
ZNF740	MOC
HES5	MOC
ZNF775	MOC
YBX2	MOC
TEF	MOC
FOXH1	MOC
SALL4	MOC
MEF2A	MOC
ZNF750	MOC
MAZ	MOC
ZNF552	MOC
GTF2I	MOC
SOX9	MOC
VEZF1	MOC
FOXC1	MOC
HIVEP3	MOC
TIGD5	MOC
TCF7L2	MOC
POU5F1	MOC
ZNF586	MOC
ZNF587	MOC
ZNF689	MOC
SRCAP	MOC
NFIX	MOC
NEUROD2	MOC
GZF1	MOC
KDM2A	MOC
ZNF778	MOC
CASZ1	MOC
ZNF469	MOC
ZFPM1	MOC
TFEB	MOC
TBX6	MOC
PURA	MOC
MNX1	MOC
PRDM16	MOC
ZNF516	MOC
PPARA	MOC
SPDEF	MOC
ZKSCAN1	MOC
HOXC4	MOC
DBP	MOC
HOXC6	MOC
ZBTB45	MOC
IRX5	MOC
DMRTC2	MOC
CBX2	MOC
MZF1	MOC
ESRRA	MOC
ZNF319	MOC
ZSCAN21	MOC
ZBTB12	MOC
HOXC9	MOC
HOXC8	MOC
HES2	MOC
FOXA3	MOC
MYPOP	MOC
HOXC10	MOC
HOXC11	MOC
ZFP1	MOC
FOXK2	MOC
MXI1	MOC
ZNF296	MOC
RCOR2	MOC
KLF5	MOC
GRHL2	MOC
TEAD1	MOC
BCL11A	MOC
VSX1	MOC
RFX1	MOC
JRK	MOC
ZBTB7C	MOC
ZNF646	MOC
ZNF668	MOC
ZNF598	MOC
IRF7	MOC
FOXQ1	MOC
FOXA2	MOC
CDX2	MOC
FOXA1	MOC
MESP1	MOC
HOXC12	MOC
PDX1	MOC
Table S6. Super-enhancer-associated Transcription Factors. Super-enhancer associated TFs for each histotype based on H3K27ac ChIP-seq samples called for Super-enhancer associations with the ROSE2 tool.
