# Supplementary material for: chromMAGMA: regulatory element-centric interrogation of risk variants
Source: Life Sci Alliance. 2022 Jul 1;5(10):e202201446. doi: 10.26508/lsa.202201446 (PMC9251535; doi:10.26508/lsa.202201446)
Supplement: Supplementary file 7 [file LSA-2022-01446_TableS7.xlsx]

## Sheet: ST7
GWAS	TF	RANK.IN.GENE.LIST	RANK.METRIC.SCORE	RUNNING.ES
CCOC	HNF1B	0	7.83902	0.0222959
CCOC	ANKZF1	71	3.64585	0.0285841
CCOC	PATZ1	93	3.61865	0.0376519
CCOC	FOSL2	99	3.51577	0.04736
CCOC	KLF13	124	3.27531	0.0552764
CCOC	FOXP1	139	3.22234	0.0636252
CCOC	ZNF587	172	3.06322	0.0704718
CCOC	ZNF586	174	3.06322	0.079126
CCOC	NFE2L2	235	2.89657	0.0838661
CCOC	SMAD3	273	2.86318	0.0898523
CCOC	USF1	343	2.74311	0.0936313
CCOC	SRCAP	391	2.69624	0.0985596
CCOC	ZNF689	410	2.69624	0.105179
CCOC	SP1	436	2.68411	0.111355
CCOC	ZNF740	442	2.68411	0.118698
CCOC	ZGPAT	471	2.64229	0.124581
CCOC	GMEB2	472	2.64229	0.132096
CCOC	ZNF526	498	2.63474	0.138132
CCOC	ZNF283	500	2.63474	0.145568
CCOC	HES1	561	2.55887	0.149347
CCOC	DPF1	602	2.51697	0.154174
CCOC	BAZ2A	628	2.50007	0.159827
CCOC	PA2G4	629	2.50007	0.166938
CCOC	MBD6	631	2.50007	0.17399
CCOC	GATAD2A	725	2.45981	0.175564
CCOC	PCGF2	762	2.44436	0.180417
CCOC	TAL1	798	2.42911	0.185285
CCOC	ARID5B	826	2.41059	0.190567
CCOC	RELA	913	2.35423	0.192249
CCOC	RREB1	953	2.33887	0.196627
CCOC	CEBPB	958	2.33738	0.203042
CCOC	SNAI1	960	2.33738	0.209632
CCOC	MEF2A	1079	2.27798	0.209231
CCOC	CREB3L4	1202	2.22709	0.208452
CCOC	FOS	1217	2.22411	0.213962
CCOC	YBX2	1223	2.21889	0.219981
CCOC	AEBP1	1297	2.19175	0.221959
CCOC	FOSB	1396	2.15239	0.222366
CCOC	PRR12	1406	2.1491	0.227954
CCOC	NR4A1	1454	2.14016	0.231301
CCOC	ZNF217	1813	2.018	0.216167
CCOC	MEF2D	1939	1.98297	0.214519
CCOC	ZFHX3	2023	1.96333	0.215264
CCOC	CENPB	2091	1.94954	0.216902
CCOC	FOXR1	2152	1.93584	0.21891
CCOC	STAT6	2158	1.93494	0.224122
CCOC	UBTF	2207	1.92603	0.226801
CCOC	FOXJ1	2384	1.88636	0.221904
CCOC	SETDB1	2392	1.88552	0.226859
CCOC	ID2	2417	1.88078	0.230809
CCOC	CXXC5	2528	1.84802	0.229652
CCOC	SNAI3	2549	1.84683	0.233738
CCOC	ARID1B	2660	1.81378	0.232484
CCOC	KLF11	2675	1.81175	0.23682
CCOC	ZNF792	2709	1.80693	0.240036
CCOC	ELF2	2794	1.78598	0.240218
CCOC	KCMF1	2842	1.77632	0.242529
CCOC	FLYWCH1	2891	1.76779	0.244759
CCOC	ZNF205	2897	1.76779	0.249495
CCOC	ZNF503	2920	1.76339	0.253228
CCOC	FOXK1	2932	1.75885	0.257589
CCOC	ZBTB1	2956	1.75716	0.261246
CCOC	ZBTB25	2957	1.75716	0.266244
CCOC	NR2F6	3010	1.74809	0.268184
CCOC	NFIC	3131	1.72095	0.266082
CCOC	HES7	3179	1.71579	0.268222
CCOC	HIVEP2	3190	1.71117	0.272505
CCOC	JUN	3243	1.69843	0.274304
CCOC	ZNF575	3264	1.6962	0.277962
CCOC	MLX	3270	1.69583	0.282494
CCOC	HES4	3301	1.69161	0.285556
CCOC	RCOR1	3319	1.68751	0.289365
CCOC	THAP3	3328	1.68323	0.293686
CCOC	ZBTB48	3330	1.68323	0.298415
CCOC	MAFG	3356	1.68069	0.301738
CCOC	ARID1A	3410	1.67136	0.303401
CCOC	AHDC1	3411	1.67136	0.308155
CCOC	MAFF	3599	1.63459	0.301901
CCOC	EGR1	3644	1.623	0.303951
CCOC	SREBF1	3713	1.60977	0.304565
CCOC	ZNF707	3767	1.60255	0.306033
CCOC	ZNF22	3780	1.60083	0.309887
CCOC	HNF1A	3797	1.59791	0.313498
CCOC	ZNF710	3820	1.59303	0.316747
CCOC	HMGA1	4087	1.56554	0.30569
CCOC	JUND	4112	1.56231	0.308734
CCOC	RXRA	4132	1.56019	0.312064
CCOC	RARG	4234	1.55012	0.310584
CCOC	NFIB	4360	1.52935	0.307646
CCOC	FOXO1	4518	1.50702	0.302778
CCOC	KLF9	4541	1.50416	0.305773
CCOC	KLF6	4573	1.49982	0.308232
CCOC	TFAP2A	4583	1.49823	0.311968
CCOC	STAT3	4648	1.48936	0.312473
CCOC	KLF2	4689	1.48324	0.314359
CCOC	MECOM	4714	1.48049	0.317171
CCOC	ZNF696	4727	1.47857	0.320676
CCOC	BCL6B	4822	1.46578	0.319365
CCOC	ZHX3	4953	1.45214	0.315915
CCOC	NR4A2	4963	1.45105	0.319518
CCOC	ELK4	5009	1.44439	0.321002
EnOC	HOXD8	25	3.7558	0.00948926
EnOC	HOXD3	26	3.7558	0.0204329
EnOC	HOXD9	27	3.7558	0.0313766
EnOC	HOXD1	28	3.7558	0.0423203
EnOC	HOXD10	29	3.7558	0.053264
EnOC	HOXD11	30	3.7558	0.0642076
EnOC	HOXD13	31	3.7558	0.0751513
EnOC	HOXD12	32	3.7558	0.086095
EnOC	HOXD4	41	3.5886	0.0960861
EnOC	POU5F1	46	3.47218	0.105971
EnOC	IRF3	70	3.32097	0.114309
EnOC	PRR12	75	3.32097	0.123753
EnOC	DPF1	119	3.22053	0.130636
EnOC	CEBPB	194	3.11875	0.135418
EnOC	HOXB2	332	2.87814	0.135834
EnOC	ARID1A	379	2.79228	0.141294
EnOC	AHDC1	385	2.79228	0.14914
EnOC	ID2	408	2.76241	0.155909
EnOC	ZNF217	584	2.60021	0.153304
EnOC	FOSL2	599	2.56955	0.159977
EnOC	SP1	613	2.54257	0.166629
EnOC	SP7	622	2.54257	0.173572
EnOC	TGIF1	727	2.49314	0.174787
EnOC	ZNF598	744	2.47119	0.181056
EnOC	NAIF1	781	2.45133	0.186105
EnOC	SRF	797	2.43308	0.192322
EnOC	NR4A1	807	2.42854	0.198874
EnOC	HIF1A	828	2.42576	0.204779
EnOC	MZF1	840	2.41665	0.211181
EnOC	CXXC5	887	2.36285	0.215389
EnOC	RERE	920	2.34106	0.220349
EnOC	FOS	922	2.33724	0.227101
EnOC	FOXO1	935	2.33521	0.233208
EnOC	RELA	979	2.31425	0.237449
EnOC	HMGA1	1001	2.30853	0.242954
EnOC	IRF2	1022	2.29911	0.24849
EnOC	SPEN	1087	2.2518	0.251328
EnOC	ZNF710	1127	2.21789	0.255521
EnOC	SMAD3	1158	2.2037	0.260197
EnOC	MLXIP	1159	2.20355	0.266618
EnOC	ZBTB4	1182	2.19981	0.271748
EnOC	ZNF516	1256	2.17453	0.273837
EnOC	TIGD3	1293	2.16149	0.278041
EnOC	ARID5A	1338	2.14731	0.281738
EnOC	MNT	1378	2.11976	0.285646
EnOC	GZF1	1481	2.06617	0.285732
EnOC	HOXB9	1638	2.02171	0.282547
EnOC	ZBTB46	1640	2.02115	0.288378
EnOC	DBP	1724	1.98763	0.289341
EnOC	VEZF1	1801	1.97621	0.290678
EnOC	ZNF792	1860	1.96835	0.293039
EnOC	GATAD2A	1901	1.95354	0.296405
EnOC	FOXJ1	1911	1.95214	0.301569
EnOC	MEIS1	1928	1.94862	0.306316
EnOC	BCL6	1940	1.94539	0.311345
EnOC	TCF3	1984	1.93252	0.314474
EnOC	DOT1L	1986	1.93252	0.320047
EnOC	KLF16	1993	1.93252	0.325329
EnOC	ZNF587	2010	1.92867	0.330018
EnOC	ZNF776	2019	1.92867	0.335172
EnOC	ZNF586	2021	1.92867	0.340734
EnOC	HNF1B	2076	1.91378	0.343169
EnOC	KLF13	2131	1.89269	0.345542
EnOC	ZBTB7A	2311	1.85168	0.340524
EnOC	TBX6	2337	1.84811	0.344454
EnOC	HIC1	2338	1.84805	0.349839
EnOC	SNAI3	2354	1.84542	0.354344
EnOC	BAZ2A	2390	1.83404	0.357652
EnOC	HOXB4	2468	1.81568	0.358463
EnOC	HOXB6	2469	1.81568	0.363753
EnOC	RARG	2513	1.80704	0.366517
EnOC	ZNF146	2593	1.79301	0.367146
EnOC	ZNF565	2599	1.79301	0.372079
EnOC	NR4A2	2660	1.78455	0.373788
EnOC	ZNF707	2709	1.77536	0.376169
EnOC	DNMT1	2722	1.77389	0.38064
EnOC	ZBTB1	2805	1.76193	0.381003
EnOC	PAX8	2845	1.75567	0.38385
EnOC	ELF3	2857	1.75296	0.388318
EnOC	KDM2A	2964	1.73551	0.387208
EnOC	ATF4	2986	1.73295	0.391036
EnOC	TEAD3	3011	1.72962	0.394679
EnOC	MEF2D	3014	1.72909	0.399601
EnOC	BHLHE41	3149	1.69058	0.396732
EnOC	GLIS2	3230	1.67344	0.396953
EnOC	HES6	3302	1.6635	0.39767
EnOC	ZNF526	3339	1.65584	0.4004
EnOC	FOXO3	3454	1.64134	0.398551
EnOC	PRRX2	3630	1.61525	0.393076
EnOC	JUN	3649	1.61286	0.396729
EnOC	FOXR1	3660	1.60825	0.400833
EnOC	HES7	3761	1.59264	0.399656
EnOC	ZNF414	3779	1.59008	0.4033
EnOC	OVOL1	3833	1.57932	0.404819
EnOC	HES1	3840	1.57672	0.409064
EnOC	YBX2	3850	1.57597	0.413133
EnOC	JRKL	3870	1.57078	0.416604
EnOC	CREB3L4	3896	1.5647	0.419709
EnOC	UBTF	4031	1.54304	0.416409
EnOC	CAMTA2	4229	1.51449	0.409362
EnOC	RUNX1	4262	1.51017	0.4119
EnOC	ANKZF1	4281	1.50864	0.415249
EnOC	SPI1	4447	1.48896	0.409988
EnOC	EHF	4552	1.46988	0.408221
EnOC	PATZ1	4569	1.46763	0.411566
EnOC	RREB1	4672	1.45627	0.409876
EnOC	SOX13	4680	1.45457	0.413707
EnOC	ETV6	4731	1.44547	0.41501
EnOC	SOX12	4767	1.44201	0.417175
EnOC	STAT6	4880	1.43036	0.414827
EnOC	SOX17	4897	1.42936	0.418061
EnOC	LYL1	4919	1.42745	0.420999
EnOC	ZNF205	5027	1.41235	0.418889
EnOC	ZBTB25	5101	1.4042	0.418734
EnOC	CASZ1	5176	1.39465	0.418493
EnOC	RXRA	5272	1.38482	0.417001
EnOC	KLF10	5366	1.37615	0.4156
EnOC	SKI	5445	1.36612	0.415043
EnOC	AKAP8	5474	1.36384	0.417388
EnOC	MAFF	5484	1.36271	0.420835
EnOC	VDR	5579	1.35479	0.419314
EnOC	CIC	5856	1.32129	0.407108
EnOC	ERF	5858	1.32129	0.410899
EnOC	RARA	5885	1.31917	0.413231
EnOC	SIX5	5991	1.30739	0.410932
EnOC	MECOM	6018	1.30385	0.413218
EnOC	ETV4	6042	1.30067	0.41567
EnOC	ZBTB45	6103	1.29451	0.415951
EnOC	NFIC	6200	1.28402	0.414108
EnOC	MBD6	6214	1.28305	0.41709
EnOC	DDIT3	6215	1.28305	0.420829
EnOC	CEBPD	6324	1.2715	0.41825
EnOC	AKNA	6354	1.26785	0.420258
EnOC	FOXK2	6524	1.24962	0.414067
EnOC	THAP3	6536	1.24853	0.417065
EnOC	ZBTB48	6539	1.24853	0.420587
EnOC	ZNF628	6580	1.2446	0.421886
EnOC	PCGF2	6634	1.23765	0.422409
EnOC	GMEB2	6714	1.22771	0.42139
EnOC	BHLHE40	6888	1.20901	0.414848
EnOC	HOXB7	6926	1.20409	0.416204
EnOC	GTF2IRD1	6953	1.20015	0.418189
EnOC	ZNF444	7025	1.19008	0.417526
EnOC	SLC2A4RG	7048	1.189	0.419711
EnOC	ZGPAT	7049	1.189	0.423175
HGSOC	NR2F6	34	13.0684	0.0286751
HGSOC	HOXD8	47	11.8168	0.0556934
HGSOC	HOXD3	48	11.8168	0.083409
HGSOC	HOXD9	49	11.8168	0.111125
HGSOC	HOXD1	50	11.8168	0.13884
HGSOC	HOXD10	51	11.8168	0.166556
HGSOC	HOXD11	52	11.8168	0.194272
HGSOC	HOXD4	64	10.8288	0.21903
HGSOC	MYC	68	10.1939	0.242765
HGSOC	SP2	75	10.0773	0.266052
HGSOC	HOXB1	83	10.0773	0.289281
HGSOC	JUND	101	8.98991	0.309378
HGSOC	PAX8	117	6.93794	0.324779
HGSOC	MLX	234	3.97461	0.32736
HGSOC	BCL6B	244	3.96086	0.336127
HGSOC	MAFK	268	3.77299	0.34364
HGSOC	ATF4	331	3.54904	0.34836
HGSOC	GLIS3	358	3.47169	0.354992
HGSOC	ZBTB16	361	3.46414	0.363001
HGSOC	MXI1	366	3.44641	0.370852
HGSOC	KDM2A	442	3.21404	0.374031
HGSOC	BHLHE40	455	3.21197	0.380867
HGSOC	ARID1B	558	3.02037	0.382024
HGSOC	ZBTB7C	716	2.84692	0.379577
HGSOC	NFIX	868	2.6815	0.37709
HGSOC	LYL1	884	2.6815	0.382508
HGSOC	KLF3	916	2.6594	0.386944
HGSOC	PBX2	922	2.65573	0.392882
HGSOC	TSC22D1	1069	2.55539	0.390391
HGSOC	MAFF	1086	2.54362	0.395427
HGSOC	IRF2	1256	2.42869	0.391301
HGSOC	CXXC5	1285	2.41317	0.395334
HGSOC	NFX1	1328	2.39373	0.398508
HGSOC	KLF10	1377	2.37338	0.401285
HGSOC	NFIB	1396	2.36378	0.405783
HGSOC	ZFP62	1411	2.35759	0.410499
HGSOC	GATAD2A	1529	2.30817	0.409113
HGSOC	HMG20A	1547	2.29925	0.413517
HGSOC	ESR1	1564	2.29389	0.417968
HGSOC	HES7	1674	2.25335	0.416918
HGSOC	RFX1	1725	2.23322	0.41925
HGSOC	SRCAP	1775	2.21536	0.421599
HGSOC	ETV3	1800	2.21414	0.425397
HGSOC	ETV3L	1802	2.21414	0.430532
HGSOC	WT1	1855	2.18673	0.432639
HGSOC	NAIF1	2058	2.11332	0.425856
HGSOC	XBP1	2059	2.11242	0.430811
HGSOC	MEF2D	2089	2.10736	0.434068
HGSOC	RELA	2111	2.09222	0.437755
HGSOC	KLF6	2120	2.09037	0.442193
HGSOC	POU2F3	2159	2.07618	0.444854
HGSOC	MECOM	2194	2.06664	0.447725
HGSOC	HES1	2199	2.06574	0.452338
HGSOC	JUN	2211	2.06044	0.456531
HGSOC	ZNF792	2307	2.02834	0.455767
HGSOC	CEBPB	2347	2.01616	0.458229
HGSOC	SGSM2	2408	1.99234	0.459415
HGSOC	SMAD3	2578	1.94577	0.454157
HGSOC	RERE	2767	1.91147	0.447715
HGSOC	ZNF774	2782	1.90257	0.451364
HGSOC	SP1	2947	1.86522	0.446207
HGSOC	ZNF740	2949	1.86522	0.450524
HGSOC	CASZ1	3043	1.85004	0.449458
HGSOC	RREB1	3067	1.84239	0.452443
HGSOC	RUNX1	3153	1.8167	0.451764
HGSOC	CIC	3171	1.81169	0.455025
HGSOC	ZNF22	3179	1.81065	0.458865
HGSOC	ZBTB1	3372	1.77219	0.451864
HGSOC	GTF2I	3394	1.76858	0.454791
HGSOC	KLF13	3447	1.75726	0.455891
HGSOC	ZNF283	3569	1.73452	0.452927
HGSOC	ETV6	3828	1.69165	0.441901
HGSOC	SP3	3838	1.68662	0.445333
HGSOC	RARA	3873	1.68129	0.447301
HGSOC	ELF3	3911	1.67448	0.449078
HGSOC	KLF9	3948	1.66671	0.450895
HGSOC	HIF1A	3949	1.66611	0.454803
HGSOC	SREBF1	3996	1.65948	0.456022
HGSOC	GRHL2	4012	1.65859	0.45904
HGSOC	HIVEP2	4018	1.65567	0.462633
HGSOC	ZNF710	4049	1.64936	0.464758
HGSOC	PCGF2	4054	1.64911	0.468393
HGSOC	GTF2IRD1	4089	1.6452	0.470276
HGSOC	BAZ2A	4150	1.63695	0.470628
HGSOC	KLF5	4170	1.63661	0.473363
HGSOC	JUNB	4179	1.63558	0.476734
HGSOC	FOXR1	4200	1.63328	0.479402
HGSOC	ARID1A	4284	1.62615	0.478393
HGSOC	TSC22D2	4302	1.62454	0.481215
HGSOC	TMF1	4338	1.6178	0.482975
HGSOC	MAX	4374	1.61186	0.484722
HGSOC	ZNF526	4410	1.60723	0.486457
MOC	PAX8	10	10.7988	0.0298648
MOC	HNF1B	18	5.28414	0.0443556
MOC	BAZ2A	32	4.20252	0.0554473
MOC	PA2G4	33	4.20252	0.0672964
MOC	TFEB	57	4.02361	0.0773009
MOC	GATAD2A	75	3.79716	0.0870165
MOC	ZNF469	91	3.52038	0.0960683
MOC	DPF1	118	3.35073	0.104001
MOC	PRDM16	136	3.25051	0.112175
MOC	GATA4	138	3.2324	0.121231
MOC	GATA2	176	3.17627	0.12803
MOC	SPEN	246	3.05865	0.132634
MOC	FOSL2	292	3.0033	0.13848
MOC	RUNX1	656	2.52697	0.124453
MOC	ZNF283	679	2.51513	0.130263
MOC	RELA	732	2.49875	0.134278
MOC	JUND	1047	2.31512	0.122509
MOC	HES1	1068	2.30955	0.127856
MOC	PURA	1137	2.27518	0.130308
MOC	ZNF707	1148	2.26716	0.136118
MOC	STAT6	1186	2.25482	0.140319
MOC	MBD6	1191	2.25482	0.146444
MOC	ZNF213	1220	2.23876	0.151125
MOC	ZNF205	1221	2.23876	0.157437
MOC	ARID1B	1248	2.23073	0.162212
MOC	MEIS1	1266	2.2261	0.167498
MOC	ZBTB7C	1319	2.20192	0.170676
MOC	ZNF296	1326	2.19741	0.176522
MOC	PRRX2	1398	2.15872	0.178472
MOC	EPAS1	1427	2.14659	0.182892
MOC	JRKL	1450	2.14249	0.187651
MOC	NAIF1	1485	2.13723	0.191696
MOC	DOT1L	1795	2.02598	0.179403
MOC	CREB3L1	1852	2.01392	0.181819
MOC	TIGD3	1866	2.01287	0.186737
MOC	NR2F2	1934	1.99306	0.188452
MOC	FOXO1	2066	1.96481	0.186359
MOC	NFIC	2084	1.95813	0.190889
MOC	SRCAP	2088	1.95798	0.196235
MOC	ZNF646	2103	1.95798	0.20094
MOC	ZNF689	2108	1.95798	0.206227
MOC	ZNF668	2109	1.95798	0.211748
MOC	JUNB	2152	1.94581	0.214787
MOC	ZNF750	2168	1.94462	0.219396
MOC	CASZ1	2228	1.91941	0.22137
MOC	EHF	2313	1.8986	0.221828
MOC	ZBTB12	2594	1.82883	0.21067
MOC	SKI	2659	1.81585	0.21206
MOC	HNF1A	2676	1.81026	0.216232
MOC	JUN	2793	1.77809	0.214486
MOC	FOXK2	2806	1.77658	0.218796
MOC	AKAP8	2852	1.77014	0.221165
MOC	CEBPB	2914	1.7583	0.222568
MOC	RERE	2942	1.75444	0.225942
MOC	UBTF	2960	1.74899	0.229882
MOC	ZNF503	2994	1.7441	0.232877
MOC	KLF6	3011	1.73983	0.23685
MOC	IRF1	3070	1.72081	0.238323
MOC	ZBTB7B	3110	1.71157	0.240876
MOC	SOX4	3237	1.68012	0.238271
MOC	IRF3	3253	1.67768	0.242128
MOC	PRR12	3261	1.67768	0.24645
MOC	SREBF1	3273	1.67594	0.250534
MOC	TBX6	3322	1.66892	0.252443
MOC	SOX13	3511	1.63447	0.246097
MOC	TCF7L2	3549	1.62661	0.248527
MOC	SP1	3611	1.61802	0.249535
MOC	PATZ1	3749	1.59032	0.246036
MOC	ZNF516	3756	1.58936	0.250168
MOC	ZNF710	3816	1.58358	0.251195
MOC	MESP2	3818	1.58358	0.255602
MOC	HOXC4	3835	1.57965	0.259123
MOC	HOXC6	3836	1.57965	0.263577
MOC	HOXC8	3837	1.57965	0.268031
MOC	HOXC9	3838	1.57965	0.272485
MOC	HOXC10	3840	1.57965	0.27688
MOC	HOXC11	3841	1.57965	0.281334
MOC	ZNF217	3873	1.57721	0.283975
MOC	TFAP2A	3966	1.56303	0.283021
MOC	ZNF816	4060	1.55105	0.281975
MOC	FOXP1	4106	1.54651	0.283714
MOC	THAP3	4107	1.54618	0.288073
MOC	ZBTB48	4109	1.54618	0.292375
MOC	CEBPD	4141	1.53975	0.29491
MOC	ARID1A	4200	1.53152	0.295848
MOC	ZNF428	4214	1.52919	0.299402
MOC	SLC2A4RG	4335	1.50997	0.296667
MOC	ZGPAT	4336	1.50997	0.300925
MOC	TEF	4381	1.50099	0.302593
MOC	NFE2L2	4382	1.5009	0.306825
MOC	SP3	4413	1.49629	0.309296
MOC	RCOR1	4424	1.49471	0.312927
MOC	CBX2	4455	1.49128	0.315384
MOC	ZNF587	4501	1.48604	0.316952
MOC	ZNF552	4503	1.48604	0.321084
MOC	ZNF586	4504	1.48604	0.325273
MOC	CIC	4528	1.48253	0.328113
MOC	ZNF598	4536	1.48147	0.331883
MOC	SMAD3	4597	1.4733	0.33254
MOC	ZNF775	4651	1.46449	0.333581
MOC	POU5F1	4684	1.45943	0.335832
MOC	HOXB2	4817	1.44594	0.332217
MOC	USF1	4872	1.43861	0.333127
MOC	BHLHE40	4885	1.43735	0.33648
MOC	MZF1	4932	1.43299	0.33784
MOC	KLF5	4989	1.43109	0.338612
MOC	KLF3	5010	1.42699	0.34147
MOC	RREB1	5012	1.42672	0.345435
MOC	MEF2A	5024	1.42595	0.348814
MOC	BRF2	5080	1.41769	0.349607
MOC	ZNF541	5099	1.41571	0.35255
MOC	FOXO3	5126	1.40978	0.355009
MOC	ZEB2	5136	1.40816	0.358455
MOC	ZNF740	5211	1.39831	0.358086
MOC	RARG	5227	1.39557	0.361147
MOC	ZFPM1	5274	1.39109	0.362389
MOC	TGIF1	5284	1.39045	0.365785
MOC	ZBTB45	5291	1.38957	0.369353
MOC	ETS2	5306	1.38739	0.372449
MOC	HOXB9	5358	1.37816	0.373363
MOC	ZBTB7A	5380	1.37459	0.376015
MOC	KLF16	5439	1.3701	0.376499
MOC	MNT	5534	1.35766	0.374849
MOC	NR4A1	5613	1.34711	0.374103
MOC	ID2	5667	1.34098	0.374795
MOC	NFIB	5732	1.33535	0.374831
MOC	BCL6	5824	1.326	0.373268
MOC	ATF4	5829	1.32541	0.376772
MOC	MAFF	5929	1.31354	0.374707
MOC	RBPJL	6050	1.30215	0.371386
MOC	XBP1	6119	1.29426	0.371073
MOC	AKNA	6127	1.29349	0.374312
MOC	MXI1	6324	1.27536	0.366487
MOC	ZNF778	6376	1.26842	0.367092
MOC	IRF2	6499	1.25406	0.363519
MOC	ZNF114	6596	1.24426	0.361433
MOC	HES7	6661	1.23705	0.361192
MOC	NFIX	6750	1.22944	0.359531
MOC	LYL1	6751	1.22944	0.362997
MOC	MAFK	6874	1.21455	0.359313
MOC	SOX9	6952	1.20955	0.358237
MOC	ESRRA	6955	1.20907	0.361529
MOC	VSX1	7142	1.18825	0.354042
MOC	ZBTB38	7168	1.18661	0.355931
MOC	ZKSCAN1	7187	1.18437	0.358221
MOC	ZSCAN21	7190	1.18437	0.361444
MOC	VEZF1	7193	1.184	0.364666
MOC	RFX1	7197	1.18387	0.367829
MOC	KLF9	7202	1.18334	0.370932
MOC	HIVEP2	7252	1.17856	0.3714
MOC	DDIT3	7323	1.17355	0.37063
MOC	ZBTB1	7333	1.1728	0.373413
MOC	NR2F6	7357	1.1701	0.375372
MOC	BCL11A	7406	1.16732	0.375866
MOC	FOXQ1	7408	1.1669	0.379098
MOC	KLF13	7510	1.15722	0.376475
MOC	ETV6	7511	1.15717	0.379738
Table S7. Transcription Factors on the leading edge of the super-enhancer associated TF analysis. For each histologic subtype, the corresponding TF external gene IDs, and rank within chromMAGMA gene listare denoted.
